# Supplementary material for: ﻿Freshwater fungi in the karst plateau wetlands from Guizhou Province, China: taxonomic novelties in Melanommataceae (Pleosporales)
Source: MycoKeys. 2025 Feb 7;113:209–36. doi: 10.3897/mycokeys.113.140684 (PMC11829198; doi:10.3897/mycokeys.113.140684)
Supplement: XML Treatment for Byssosphaeria chishuiense [file mycokeys.113.140684-treatment1.xml]

<!DOCTYPE tp:taxon-treatment
  PUBLIC "-//TaxonX//DTD Taxonomic Treatment Publishing DTD v0 20100105//EN" "tax-treatment-NSO.dtd">
<tp:taxon-treatment xmlns:tp="http://www.plazi.org/taxpub"><tp:treatment-meta><kwd-group><label>Taxon classification</label><kwd>
                <named-content content-type="kingdom">Fungi</named-content>
              </kwd><kwd>
                <named-content content-type="order">Pleosporales</named-content>
              </kwd><kwd>
                <named-content content-type="family">Melanommataceae</named-content>
              </kwd></kwd-group><mixed-citation publication-type="journal"><person-group><name><surname>Liu</surname><given-names>Ling-Ling</given-names></name><name><surname>Liu</surname><given-names>Yong-Xiang</given-names></name><name><surname>Chen</surname><given-names>Ya-Ya</given-names></name><name><surname>Gou</surname><given-names>Jiu-Lan</given-names></name><name><surname>Chi</surname><given-names>Feng</given-names></name><name><surname>Liu</surname><given-names>Yi</given-names></name><name><surname>Gu</surname><given-names>Xiao-Feng</given-names></name><name><surname>Wei</surname><given-names>Quan-Quan</given-names></name><name><surname>Zhang</surname><given-names>Meng</given-names></name><name><surname>Liu</surname><given-names>Zuo-Yi</given-names></name><name><surname>Zhou</surname><given-names>Si</given-names></name></person-group><article-title>﻿Freshwater fungi in the karst plateau wetlands from Guizhou Province, China: taxonomic novelties in <tp:taxon-name><tp:taxon-name-part taxon-name-part-type="family">Melanommataceae</tp:taxon-name-part></tp:taxon-name> (<tp:taxon-name><tp:taxon-name-part taxon-name-part-type="order">Pleosporales</tp:taxon-name-part></tp:taxon-name>)</article-title><source>MycoKeys</source><day>07</day><month>02</month><year>2025</year><volume>113</volume><fpage>209</fpage><lpage>236</lpage><pub-id pub-id-type="doi">10.3897/mycokeys.113.140684</pub-id></mixed-citation></tp:treatment-meta><tp:nomenclature><label>﻿</label><tp:taxon-name>
              <object-id xmlns:xlink="http://www.w3.org/1999/xlink" content-type="arpha" xlink:type="simple">B97415BF-E375-5EAF-9CD9-C215E5F33DAC</object-id>
              <tp:taxon-name-part taxon-name-part-type="genus" reg="Byssosphaeria">Byssosphaeria</tp:taxon-name-part>
              <tp:taxon-name-part taxon-name-part-type="species" reg="chishuiense">chishuiense</tp:taxon-name-part>
              <object-id xmlns:xlink="http://www.w3.org/1999/xlink" xlink:type="simple">Index Fungorum: IF902545</object-id>
              <object-id xmlns:xlink="http://www.w3.org/1999/xlink" xlink:type="simple">Facesoffungi Number: FoF15497</object-id>
            </tp:taxon-name><tp:taxon-authority>L.L. Liu &amp; Z.Y. Liu</tp:taxon-authority><tp:taxon-status xmlns:xlink="http://www.w3.org/1999/xlink" xlink:type="simple">sp. nov.</tp:taxon-status><xref ref-type="fig" rid="F2">Fig. 2</xref></tp:nomenclature><tp:treatment-sec sec-type="etymology" id="SECID0EMICI"><title>Etymology.</title><p>Refers to the Chishui River basin, where the holotype was collected.</p></tp:treatment-sec><tp:treatment-sec sec-type="Holotype" id="SECID0ERICI"><title>Holotype.</title><p><abbrev xmlns:xlink="http://www.w3.org/1999/xlink" content-type="institution" xlink:title="Guizhou Academy of Agriculture Sciences" id="ABBRID0EXICI" xlink:type="simple">GZAAS</abbrev> 20-0374.</p></tp:treatment-sec><tp:treatment-sec sec-type="description" id="SECID0E3ICI"><title>Description.</title><p><bold><italic>Saprobic</italic></bold> on decaying, submerged wood in freshwater habitats. <bold><italic>Sexual morph</italic>. <italic>Ascomata</italic></bold> superficial, gregarious, unilocular, globose to subglobose, 220–390 μm high, 520–740 μm diam., broadly or narrowly conical, black, carbonaceous, roughened and irregular, ostiolate. <bold><italic>Ostiole</italic></bold> single, central, papillate. <bold><italic>Peridium</italic></bold> 33–58 μm wide at sides, brown, thick-walled, of <bold><italic>textura angularis</italic></bold>, comprising a mixture of host and fungal cells. <bold><italic>Hamathecium</italic></bold> 2.5–3.5 μm wide, composed of dense, trabeculate, distinctly septate, anastomosing, pseudoparaphyses, embedded in a hyaline gelatinous matrix. <bold><italic>Asci</italic></bold> 111–163(–220) × 14–24.5 μm (x̄ = 145 × 19 μm, n = 20), 8-spored, bitunicate, fissitunicate, cylindrical clavate, short pedicel, apically round, with an ocular chamber. <bold><italic>Ascospores</italic></bold> overlapping, 1–2-seriate, fusiform, hyaline, 1-septate, constricted at the central septum, lower cell wider and longer than upper cell, 41.5–51.5 × 7–9 μm (x̄ = 45.5 × 8 μm, n = 30), tapering to pointed apices, mostly straight, surrounded by a thick distinctive sheath, 4–6.3 μm wide (in water-mounted slide), drawn out at the ends, smooth-walled. <bold><italic>Asexual morph</italic>.</bold> Undetermined.</p></tp:treatment-sec><tp:treatment-sec sec-type="description" id="SECID0ECKCI"><title>Cultural characteristics.</title><p>Conidia germinated on <abbrev xmlns:xlink="http://www.w3.org/1999/xlink" xlink:title="water agar" id="ABBRID0EIKCI" xlink:type="simple">WA</abbrev>, and germ tubes were produced from both ends within 12 h. Colonies on <abbrev xmlns:xlink="http://www.w3.org/1999/xlink" xlink:title="potato dextrose agar" id="ABBRID0EMKCI" xlink:type="simple">PDA</abbrev> overgrew the culture dish after 3 weeks at 25 °C in dark, circular, mycelia dense in the middle and sparse in the edge, white from above, pale yellow from reverse.</p></tp:treatment-sec><tp:treatment-sec sec-type="material" id="SECID0EQKCI"><title>Material examined.</title><p>China • Guizhou Province, Chishui River basin, near <named-content xmlns:xlink="http://www.w3.org/1999/xlink" content-type="dwc:verbatimCoordinates" xlink:type="simple"><named-content content-type="geo-json" specific-use="{&#34;type&#34;:&#34;Point&#34;,&#34;coordinates&#34;:[106.000000,28.416667]}" id="NCID0EZKCI" xlink:type="simple">28°25'N, 106°0'E</named-content></named-content>, at 500 m altitude, saprobic on submerged decaying wood in a freshwater stream, July 2019, L.L. Liu, CS1-13 (<abbrev xmlns:xlink="http://www.w3.org/1999/xlink" content-type="institution" xlink:title="Guizhou Academy of Agriculture Sciences" id="ABBRID0E5KCI" xlink:type="simple">GZAAS</abbrev> 20-0374, holotype); • ex-type living culture <named-content xmlns:xlink="http://www.w3.org/1999/xlink" content-type="dwc:institutional_code" xlink:title="Agricultural Culture Collection of China" xlink:href="http://grbio.org/institution/agricultural-culture-collection-china" xlink:type="simple">ACCC</named-content> 35242.</p></tp:treatment-sec><tp:treatment-sec sec-type="Taxonomic notes" id="SECID0EILCI"><title>Taxonomic notes.</title><p>Morphologically, <italic><tp:taxon-name><tp:taxon-name-part taxon-name-part-type="genus" reg="Byssosphaeria">B.</tp:taxon-name-part><tp:taxon-name-part taxon-name-part-type="species" reg="chishuiense">chishuiense</tp:taxon-name-part></tp:taxon-name></italic> is characterized by superficial ascomata with bright yellow or orange flat apices around the ostiole and hyaline ascospores (Fig. <xref ref-type="fig" rid="F2">2</xref>). These characteristics are consistent with the generic concept of <italic><tp:taxon-name><tp:taxon-name-part taxon-name-part-type="genus" reg="Byssosphaeria">Byssosphaeria</tp:taxon-name-part></tp:taxon-name></italic> (<xref ref-type="bibr" rid="B5">Barr 1990</xref>). Phylogenetic analyses of the combined LSU, SSU, ITS, and <italic>tef-1α</italic> sequence data showed that <italic><tp:taxon-name><tp:taxon-name-part taxon-name-part-type="genus" reg="Byssosphaeria">B.</tp:taxon-name-part><tp:taxon-name-part taxon-name-part-type="species" reg="chishuiense">chishuiense</tp:taxon-name-part></tp:taxon-name></italic> (<named-content xmlns:xlink="http://www.w3.org/1999/xlink" content-type="dwc:institutional_code" xlink:title="Agricultural Culture Collection of China" xlink:href="http://grbio.org/institution/agricultural-culture-collection-china" xlink:type="simple">ACCC</named-content> 35242) was sister to <italic><tp:taxon-name><tp:taxon-name-part taxon-name-part-type="genus" reg="Byssosphaeria">B.</tp:taxon-name-part><tp:taxon-name-part taxon-name-part-type="species" reg="villosa">villosa</tp:taxon-name-part></tp:taxon-name></italic> (GKM 204N), and they reside within the <tp:taxon-name><tp:taxon-name-part taxon-name-part-type="family">Melanommataceae</tp:taxon-name-part></tp:taxon-name> (Fig. <xref ref-type="fig" rid="F1">1</xref>). Although <italic><tp:taxon-name><tp:taxon-name-part taxon-name-part-type="genus" reg="Byssosphaeria">B.</tp:taxon-name-part><tp:taxon-name-part taxon-name-part-type="species" reg="chishuiense">chishuiense</tp:taxon-name-part></tp:taxon-name></italic> and <italic><tp:taxon-name><tp:taxon-name-part taxon-name-part-type="genus" reg="Byssosphaeria">B.</tp:taxon-name-part><tp:taxon-name-part taxon-name-part-type="species" reg="villosa">villosa</tp:taxon-name-part></tp:taxon-name></italic> have the same-sized asci (140–200 × 17–25 vs. 140–200 × 17–25 μm), <italic><tp:taxon-name><tp:taxon-name-part taxon-name-part-type="genus" reg="Byssosphaeria">B.</tp:taxon-name-part><tp:taxon-name-part taxon-name-part-type="species" reg="chishuiense">chishuiense</tp:taxon-name-part></tp:taxon-name></italic> can be distinguished from <italic><tp:taxon-name><tp:taxon-name-part taxon-name-part-type="genus" reg="Byssosphaeria">B.</tp:taxon-name-part><tp:taxon-name-part taxon-name-part-type="species" reg="villosa">villosa</tp:taxon-name-part></tp:taxon-name></italic> in having larger ascospores (41.5–51.5 × 7–9 vs. 30–40 × 8–12 μm) and ascomata (520–740 vs. 430–500 μm diam.) and the absence of appendages (<xref ref-type="bibr" rid="B82">Samuels and Müller 1978</xref>). The main morphological differences between <italic><tp:taxon-name><tp:taxon-name-part taxon-name-part-type="genus" reg="Byssosphaeria">Byssosphaeria</tp:taxon-name-part></tp:taxon-name></italic> spp. are detailed in Table <xref ref-type="table" rid="T2">2</xref>. Additionally, comparing 828 nucleotides across the LSU gene region between <italic><tp:taxon-name><tp:taxon-name-part taxon-name-part-type="genus" reg="Byssosphaeria">B.</tp:taxon-name-part><tp:taxon-name-part taxon-name-part-type="species" reg="chishuiense">chishuiense</tp:taxon-name-part></tp:taxon-name></italic> and <italic><tp:taxon-name><tp:taxon-name-part taxon-name-part-type="genus" reg="Byssosphaeria">B.</tp:taxon-name-part><tp:taxon-name-part taxon-name-part-type="species" reg="villosa">villosa</tp:taxon-name-part></tp:taxon-name></italic> revealed 29 bp (3.50%) differences. Our molecular data also support that <italic><tp:taxon-name><tp:taxon-name-part taxon-name-part-type="genus" reg="Byssosphaeria">B.</tp:taxon-name-part><tp:taxon-name-part taxon-name-part-type="species" reg="chishuiense">chishuiense</tp:taxon-name-part></tp:taxon-name></italic> and <italic><tp:taxon-name><tp:taxon-name-part taxon-name-part-type="genus" reg="Byssosphaeria">B.</tp:taxon-name-part><tp:taxon-name-part taxon-name-part-type="species" reg="villosa">villosa</tp:taxon-name-part></tp:taxon-name></italic> are phylogenetically distinct (Fig. <xref ref-type="fig" rid="F1">1</xref>).</p><fig id="F2" position="float" orientation="portrait"><object-id xmlns:xlink="http://www.w3.org/1999/xlink" content-type="doi" xlink:type="simple">10.3897/mycokeys.113.140684.figure2</object-id><object-id xmlns:xlink="http://www.w3.org/1999/xlink" content-type="arpha" xlink:type="simple">C27DE96B-D26C-5632-8338-AB4618D66002</object-id><label>Figure 2.</label><caption><p><italic><tp:taxon-name><tp:taxon-name-part taxon-name-part-type="genus" reg="Byssosphaeria">Byssosphaeria</tp:taxon-name-part><tp:taxon-name-part taxon-name-part-type="species" reg="chishuiense">chishuiense</tp:taxon-name-part></tp:taxon-name></italic> (<abbrev xmlns:xlink="http://www.w3.org/1999/xlink" content-type="institution" xlink:title="Guizhou Academy of Agriculture Sciences" id="ABBRID0EMRCI" xlink:type="simple">GZAAS</abbrev> 20-0374, holotype) <bold>a, b</bold> ascomata on natural substrate <bold>c</bold> section of an ascoma <bold>d</bold> pseudoparaphyses <bold>e–i</bold> asci <bold>j–n</bold> ascospores <bold>o</bold> germinated ascospore <bold>p, q</bold> culture from above and below, respectively. Scale bars: 50 μm (<bold>b–o</bold>).</p></caption><graphic xmlns:xlink="http://www.w3.org/1999/xlink" xlink:href="mycokeys-113-209-g002.jpg" position="float" orientation="portrait" xlink:type="simple" id="oo_1244859.jpg"><uri content-type="original_file" xlink:type="simple">https://binary.pensoft.net/fig/1244859</uri></graphic></fig><table-wrap id="T2" position="float" orientation="portrait"><label>Table 2.</label><caption><p>Synopsis of <italic><tp:taxon-name><tp:taxon-name-part taxon-name-part-type="genus" reg="Byssosphaeria">Byssosphaeria</tp:taxon-name-part></tp:taxon-name></italic> species.</p></caption><table id="TID0ELVHK" rules="all"><tbody><tr><th rowspan="2" colspan="1">Species</th><th rowspan="2" colspan="1">Ascomata Size high × diam. (μm)</th><th rowspan="2" colspan="1">Asci Size (μm)</th><th rowspan="1" colspan="3">Ascospores</th><th rowspan="2" colspan="1">References</th></tr><tr><th rowspan="1" colspan="1">Size (μm)</th><th rowspan="1" colspan="1">Color</th><th rowspan="1" colspan="1">Septa</th></tr><tr><td rowspan="1" colspan="1">
                      <italic>
                        <tp:taxon-name><tp:taxon-name-part taxon-name-part-type="genus" reg="Byssosphaeria">Byssosphaeria</tp:taxon-name-part><tp:taxon-name-part taxon-name-part-type="species" reg="alnea">alnea</tp:taxon-name-part></tp:taxon-name>
                      </italic>
                    </td><td rowspan="1" colspan="1">220–460 diam.</td><td rowspan="1" colspan="1">105–140 × 7.5–12</td><td rowspan="1" colspan="1">19–24 × 4–5</td><td rowspan="1" colspan="1">Pale brown</td><td rowspan="1" colspan="1">1–3</td><td rowspan="1" colspan="1">
                      <xref ref-type="bibr" rid="B4">Barr (1984)</xref>
                    </td></tr><tr><td rowspan="1" colspan="1">
                      <bold>
                        <italic>
                          <tp:taxon-name><tp:taxon-name-part taxon-name-part-type="genus" reg="Byssosphaeria">B.</tp:taxon-name-part><tp:taxon-name-part taxon-name-part-type="species" reg="chishuiense">chishuiense</tp:taxon-name-part></tp:taxon-name>
                        </italic>
                      </bold>
                    </td><td rowspan="1" colspan="1">
                      <bold>220–390 × 520–740</bold>
                    </td><td rowspan="1" colspan="1">
                      <bold>111–163 (–220) × 14–24.5</bold>
                    </td><td rowspan="1" colspan="1">
                      <bold>41.5–51.5 × 7–9</bold>
                    </td><td rowspan="1" colspan="1">
                      <bold>Hyaline</bold>
                    </td><td rowspan="1" colspan="1">
                      <bold>1–2</bold>
                    </td><td rowspan="1" colspan="1">
                      <bold>This study</bold>
                    </td></tr><tr><td rowspan="1" colspan="1">
                      <italic>
                        <tp:taxon-name><tp:taxon-name-part taxon-name-part-type="genus" reg="Byssosphaeria">B.</tp:taxon-name-part><tp:taxon-name-part taxon-name-part-type="species" reg="diffusa">diffusa</tp:taxon-name-part></tp:taxon-name>
                      </italic>
                    </td><td rowspan="1" colspan="1">340–480 × 300–450</td><td rowspan="1" colspan="1">80–110 × 9–12</td><td rowspan="1" colspan="1">16–20 × 4–6</td><td rowspan="1" colspan="1">Pale brown</td><td rowspan="1" colspan="1">1</td><td rowspan="1" colspan="1">
                      <xref ref-type="bibr" rid="B16">Chen and Hsieh (2004)</xref>
                    </td></tr><tr><td rowspan="1" colspan="1">
                      <italic>
                        <tp:taxon-name><tp:taxon-name-part taxon-name-part-type="genus" reg="Byssosphaeria">B.</tp:taxon-name-part><tp:taxon-name-part taxon-name-part-type="species" reg="erumpens">erumpens</tp:taxon-name-part></tp:taxon-name>
                      </italic>
                    </td><td rowspan="1" colspan="1">420–520 × 450–550</td><td rowspan="1" colspan="1">105–130 × 12–15</td><td rowspan="1" colspan="1">20–25 × 5–6</td><td rowspan="1" colspan="1">Dark brown</td><td rowspan="1" colspan="1">1</td><td rowspan="1" colspan="1">
                      <xref ref-type="bibr" rid="B16">Chen and Hsieh (2004)</xref>
                    </td></tr><tr><td rowspan="1" colspan="1">
                      <italic>
                        <tp:taxon-name><tp:taxon-name-part taxon-name-part-type="genus" reg="Byssosphaeria">B.</tp:taxon-name-part><tp:taxon-name-part taxon-name-part-type="species" reg="erythrinae">erythrinae</tp:taxon-name-part></tp:taxon-name>
                      </italic>
                    </td><td rowspan="1" colspan="1">–</td><td rowspan="1" colspan="1">–</td><td rowspan="1" colspan="1">22–28 × 6–7.5</td><td rowspan="1" colspan="1">Hyaline to palebrown</td><td rowspan="1" colspan="1">1–3</td><td rowspan="1" colspan="1">
                      <xref ref-type="bibr" rid="B4">Barr (1984)</xref>
                    </td></tr><tr><td rowspan="1" colspan="1">
                      <italic>
                        <tp:taxon-name><tp:taxon-name-part taxon-name-part-type="genus" reg="Byssosphaeria">B.</tp:taxon-name-part><tp:taxon-name-part taxon-name-part-type="species" reg="hainanensis">hainanensis</tp:taxon-name-part></tp:taxon-name>
                      </italic>
                    </td><td rowspan="1" colspan="1">182–291 × 165–280</td><td rowspan="1" colspan="1">115–130 × 7–11</td><td rowspan="1" colspan="1">10.5–14 × 3.5–5</td><td rowspan="1" colspan="1">Pale brown</td><td rowspan="1" colspan="1">1</td><td rowspan="1" colspan="1">
                      <xref ref-type="bibr" rid="B54">Li and Zhuang (2008)</xref>
                    </td></tr><tr><td rowspan="1" colspan="1">
                      <italic>
                        <tp:taxon-name><tp:taxon-name-part taxon-name-part-type="genus" reg="Byssosphaeria">B.</tp:taxon-name-part><tp:taxon-name-part taxon-name-part-type="species" reg="jamaicana">jamaicana</tp:taxon-name-part></tp:taxon-name>
                      </italic>
                    </td><td rowspan="1" colspan="1">340–550 diam.</td><td rowspan="1" colspan="1">80–120 × 12–15</td><td rowspan="1" colspan="1">25–35 × 7–8</td><td rowspan="1" colspan="1">Light to clearbrown</td><td rowspan="1" colspan="1">1–3</td><td rowspan="1" colspan="1">
                      <xref ref-type="bibr" rid="B4">Barr (1984)</xref>
                    </td></tr><tr><td rowspan="1" colspan="1">
                      <italic>
                        <tp:taxon-name><tp:taxon-name-part taxon-name-part-type="genus" reg="Byssosphaeria">B.</tp:taxon-name-part><tp:taxon-name-part taxon-name-part-type="species" reg="juniper">juniper</tp:taxon-name-part></tp:taxon-name>
                      </italic>
                    </td><td rowspan="1" colspan="1">220–400 diam.</td><td rowspan="1" colspan="1">100–145 × 12–18</td><td rowspan="1" colspan="1">18–27 × 6–9</td><td rowspan="1" colspan="1">Pale brown</td><td rowspan="1" colspan="1">3–4</td><td rowspan="1" colspan="1">
                      <xref ref-type="bibr" rid="B4">Barr (1984)</xref>
                    </td></tr><tr><td rowspan="1" colspan="1">
                      <italic>
                        <tp:taxon-name><tp:taxon-name-part taxon-name-part-type="genus" reg="Byssosphaeria">B.</tp:taxon-name-part><tp:taxon-name-part taxon-name-part-type="species" reg="keithii">keithii</tp:taxon-name-part></tp:taxon-name>
                      </italic>
                    </td><td rowspan="1" colspan="1">350–520(−600) × (320−)400–620</td><td rowspan="1" colspan="1">80–112(−150)×10–13</td><td rowspan="1" colspan="1">80–112(−150) × 10–13</td><td rowspan="1" colspan="1">pale brown</td><td rowspan="1" colspan="1">1</td><td rowspan="1" colspan="1"><xref ref-type="bibr" rid="B7">Berkeley and Broome 1876</xref>; <xref ref-type="bibr" rid="B93">Tian et al. (2015)</xref></td></tr><tr><td rowspan="1" colspan="1">
                      <italic>
                        <tp:taxon-name><tp:taxon-name-part taxon-name-part-type="genus" reg="Byssosphaeria">B.</tp:taxon-name-part><tp:taxon-name-part taxon-name-part-type="species" reg="macarangae">macarangae</tp:taxon-name-part></tp:taxon-name>
                      </italic>
                    </td><td rowspan="1" colspan="1">450–550 × 575–650</td><td rowspan="1" colspan="1">75–100 × 7–10</td><td rowspan="1" colspan="1">20–25 × 4–5</td><td rowspan="1" colspan="1">Hyaline</td><td rowspan="1" colspan="1">1(−3)</td><td rowspan="1" colspan="1">
                      <xref ref-type="bibr" rid="B92">Tennakoon et al. (2018)</xref>
                    </td></tr><tr><td rowspan="1" colspan="1">
                      <italic>
                        <tp:taxon-name><tp:taxon-name-part taxon-name-part-type="genus" reg="Byssosphaeria">B.</tp:taxon-name-part><tp:taxon-name-part taxon-name-part-type="species" reg="musae">musae</tp:taxon-name-part></tp:taxon-name>
                      </italic>
                    </td><td rowspan="1" colspan="1">430–540 × 450–630</td><td rowspan="1" colspan="1">125–135 × 12–14</td><td rowspan="1" colspan="1">30–33 × 5–6</td><td rowspan="1" colspan="1">Hyaline to light brown</td><td rowspan="1" colspan="1">1–3</td><td rowspan="1" colspan="1">
                      <xref ref-type="bibr" rid="B58">Liu et al. (2015)</xref>
                    </td></tr><tr><td rowspan="1" colspan="1">
                      <italic>
                        <tp:taxon-name><tp:taxon-name-part taxon-name-part-type="genus" reg="Byssosphaeria">B.</tp:taxon-name-part><tp:taxon-name-part taxon-name-part-type="species" reg="oviformis">oviformis</tp:taxon-name-part></tp:taxon-name>
                      </italic>
                    </td><td rowspan="1" colspan="1">1500–2000 × 1000–1500</td><td rowspan="1" colspan="1">120–130 × 7–9</td><td rowspan="1" colspan="1">25–30 × 2.5–3.5</td><td rowspan="1" colspan="1">Hyaline</td><td rowspan="1" colspan="1">1</td><td rowspan="1" colspan="1">
                      <xref ref-type="bibr" rid="B4">Barr (1984)</xref>
                    </td></tr><tr><td rowspan="1" colspan="1">
                      <italic>
                        <tp:taxon-name><tp:taxon-name-part taxon-name-part-type="genus" reg="Byssosphaeria">B.</tp:taxon-name-part><tp:taxon-name-part taxon-name-part-type="species" reg="phoenicis">phoenicis</tp:taxon-name-part></tp:taxon-name>
                      </italic>
                    </td><td rowspan="1" colspan="1">580–625 × 600–650</td><td rowspan="1" colspan="1">100–160 × 10–15</td><td rowspan="1" colspan="1">25–30 × 5–7</td><td rowspan="1" colspan="1">Brick red to brown</td><td rowspan="1" colspan="1">3</td><td rowspan="1" colspan="1">
                      <xref ref-type="bibr" rid="B51">Kularathnage et al. (2022)</xref>
                    </td></tr><tr><td rowspan="1" colspan="1">
                      <italic>
                        <tp:taxon-name><tp:taxon-name-part taxon-name-part-type="genus" reg="Byssosphaeria">B.</tp:taxon-name-part><tp:taxon-name-part taxon-name-part-type="species" reg="rhodomphala">rhodomphala</tp:taxon-name-part></tp:taxon-name>
                      </italic>
                    </td><td rowspan="1" colspan="1">220–500 diam.</td><td rowspan="1" colspan="1">85–120 × 10–13</td><td rowspan="1" colspan="1">18–23 × 6–7.5</td><td rowspan="1" colspan="1">Light brown</td><td rowspan="1" colspan="1">1–(3)</td><td rowspan="1" colspan="1">
                      <xref ref-type="bibr" rid="B5">Barr (1990)</xref>
                    </td></tr><tr><td rowspan="1" colspan="1">
                      <italic>
                        <tp:taxon-name><tp:taxon-name-part taxon-name-part-type="genus" reg="Byssosphaeria">B.</tp:taxon-name-part><tp:taxon-name-part taxon-name-part-type="species" reg="salebrosa">salebrosa</tp:taxon-name-part></tp:taxon-name>
                      </italic>
                    </td><td rowspan="1" colspan="1">440–800 diam.</td><td rowspan="1" colspan="1">120–150 × 13–16.5</td><td rowspan="1" colspan="1">40–50 × 7–9</td><td rowspan="1" colspan="1">Hyaline to light brown</td><td rowspan="1" colspan="1">1–3(−5)</td><td rowspan="1" colspan="1">
                      <xref ref-type="bibr" rid="B4">Barr (1984)</xref>
                    </td></tr><tr><td rowspan="1" colspan="1">
                      <italic>
                        <tp:taxon-name><tp:taxon-name-part taxon-name-part-type="genus" reg="Byssosphaeria">B.</tp:taxon-name-part><tp:taxon-name-part taxon-name-part-type="species" reg="schiedermayeriana">schiedermayeriana</tp:taxon-name-part></tp:taxon-name>
                      </italic>
                    </td><td rowspan="1" colspan="1">500–825; 423–511 × 478–537</td><td rowspan="1" colspan="1">100–150 × 12–15</td><td rowspan="1" colspan="1">32–42 × 5–8</td><td rowspan="1" colspan="1">Light brown</td><td rowspan="1" colspan="1">1–3(−5)</td><td rowspan="1" colspan="1">
                      <xref ref-type="bibr" rid="B4">Barr (1984)</xref>
                    </td></tr><tr><td rowspan="1" colspan="1">
                      <italic>
                        <tp:taxon-name><tp:taxon-name-part taxon-name-part-type="genus" reg="Byssosphaeria">B.</tp:taxon-name-part><tp:taxon-name-part taxon-name-part-type="species" reg="semen">semen</tp:taxon-name-part></tp:taxon-name>
                      </italic>
                    </td><td rowspan="1" colspan="1">400–600 × 330–550</td><td rowspan="1" colspan="1">80–110 × 9–12</td><td rowspan="1" colspan="1">20–30 × 3.5–4.5</td><td rowspan="1" colspan="1">Hyaline to pale brown</td><td rowspan="1" colspan="1">1–3</td><td rowspan="1" colspan="1"><xref ref-type="bibr" rid="B4">Barr (1984)</xref>; <xref ref-type="bibr" rid="B93">Tian et al. (2015)</xref></td></tr><tr><td rowspan="1" colspan="1">
                      <italic>
                        <tp:taxon-name><tp:taxon-name-part taxon-name-part-type="genus" reg="Byssosphaeria">B.</tp:taxon-name-part><tp:taxon-name-part taxon-name-part-type="species" reg="siamensis">siamensis</tp:taxon-name-part></tp:taxon-name>
                      </italic>
                    </td><td rowspan="1" colspan="1">501–692 × 561–720</td><td rowspan="1" colspan="1">112–148 × 10–16</td><td rowspan="1" colspan="1">40.5–50 × 7–11</td><td rowspan="1" colspan="1">Hyaline to pale yellow</td><td rowspan="1" colspan="1">1(−3)</td><td rowspan="1" colspan="1">
                      <xref ref-type="bibr" rid="B93">Tian et al. (2015)</xref>
                    </td></tr><tr><td rowspan="1" colspan="1">
                      <italic>
                        <tp:taxon-name><tp:taxon-name-part taxon-name-part-type="genus" reg="Byssosphaeria">B.</tp:taxon-name-part><tp:taxon-name-part taxon-name-part-type="species" reg="taiwanense">taiwanense</tp:taxon-name-part></tp:taxon-name>
                      </italic>
                    </td><td rowspan="1" colspan="1">460–540 × 450–500</td><td rowspan="1" colspan="1">125–150 × 12–14</td><td rowspan="1" colspan="1">30–35 × 7–8</td><td rowspan="1" colspan="1">Pale to olivaceous brown</td><td rowspan="1" colspan="1">1</td><td rowspan="1" colspan="1">
                      <xref ref-type="bibr" rid="B92">Tennakoon et al. (2018)</xref>
                    </td></tr><tr><td rowspan="1" colspan="1"><italic><tp:taxon-name><tp:taxon-name-part taxon-name-part-type="genus" reg="Byssosphaeria">B.</tp:taxon-name-part><tp:taxon-name-part taxon-name-part-type="species" reg="villos">villos</tp:taxon-name-part></tp:taxon-name></italic>a</td><td rowspan="1" colspan="1">340–470 × 430–500</td><td rowspan="1" colspan="1">140–200 × 17–25</td><td rowspan="1" colspan="1">30–40 × 8–12</td><td rowspan="1" colspan="1">Hyaline to brown</td><td rowspan="1" colspan="1">1–2</td><td rowspan="1" colspan="1"><xref ref-type="bibr" rid="B8">Boise (1984)</xref>; <xref ref-type="bibr" rid="B82">Samuels and Müller (1978)</xref></td></tr><tr><td rowspan="1" colspan="1">
                      <italic>
                        <tp:taxon-name><tp:taxon-name-part taxon-name-part-type="genus" reg="Byssosphaeria">B.</tp:taxon-name-part><tp:taxon-name-part taxon-name-part-type="species" reg="xestothele">xestothele</tp:taxon-name-part></tp:taxon-name>
                      </italic>
                    </td><td rowspan="1" colspan="1">330–440 × 330–550</td><td rowspan="1" colspan="1">70–100 × 9–12</td><td rowspan="1" colspan="1">20–26 × 4.5–6</td><td rowspan="1" colspan="1">Hyaline to pale brown</td><td rowspan="1" colspan="1">1–3</td><td rowspan="1" colspan="1">
                      <xref ref-type="bibr" rid="B4">Barr (1984)</xref>
                    </td></tr></tbody></table></table-wrap></tp:treatment-sec><tp:treatment-sec><!--Section generated to contain objects referenced in tp:taxon-treatment.--><fig id="F1" position="float" orientation="portrait"><object-id xmlns:xlink="http://www.w3.org/1999/xlink" content-type="doi" xlink:type="simple">10.3897/mycokeys.113.140684.figure1</object-id><object-id xmlns:xlink="http://www.w3.org/1999/xlink" content-type="arpha" xlink:type="simple">D73C4682-3087-57E4-9698-5F01019D621D</object-id><label>Figure 1.</label><caption><p>Maximum likelihood majority rule consensus tree for <tp:taxon-name><tp:taxon-name-part taxon-name-part-type="family">Melanommataceae</tp:taxon-name-part></tp:taxon-name> using ITS, LSU, SSU, and <italic>tef1-α</italic> sequence data. Bootstrap support values for maximum likelihood (<abbrev xmlns:xlink="http://www.w3.org/1999/xlink" xlink:title="Maximum likelihood" id="ABBRID0EPDCI" xlink:type="simple">ML</abbrev>) greater than 75% and Bayesian posterior probabilities greater than 0.95 are indicated above branches as <abbrev xmlns:xlink="http://www.w3.org/1999/xlink" xlink:title="Maximum likelihood" id="ABBRID0ETDCI" xlink:type="simple">ML</abbrev>-BS/<abbrev xmlns:xlink="http://www.w3.org/1999/xlink" xlink:title="posterior probabilities" id="ABBRID0EXDCI" xlink:type="simple">PP</abbrev>. The scale bar represents the expected number of changes per site. The tree is rooted with <italic><tp:taxon-name><tp:taxon-name-part taxon-name-part-type="genus" reg="Cyclothyriella">Cyclothyriella</tp:taxon-name-part><tp:taxon-name-part taxon-name-part-type="species" reg="rubronotata">rubronotata</tp:taxon-name-part></tp:taxon-name></italic> (CBS 121892<sup>T</sup> and CBS 141486). Ex-type strains are indicated with a superscript<sup>T</sup>. The new taxa are in red and bold. Branches with 100% <abbrev xmlns:xlink="http://www.w3.org/1999/xlink" xlink:title="Maximum likelihood" id="ABBRID0EKECI" xlink:type="simple">ML</abbrev>-BS and 1.0 <abbrev xmlns:xlink="http://www.w3.org/1999/xlink" xlink:title="posterior probabilities" id="ABBRID0EOECI" xlink:type="simple">PP</abbrev> were dotted with black dots. Genera are indicated as colored blocks.</p></caption><graphic xmlns:xlink="http://www.w3.org/1999/xlink" xlink:href="mycokeys-113-209-g001.jpg" position="float" orientation="portrait" xlink:type="simple" id="oo_1244858.jpg"><uri content-type="original_file" xlink:type="simple">https://binary.pensoft.net/fig/1244858</uri></graphic></fig></tp:treatment-sec><ref-list><ref id="B5"><mixed-citation xmlns:xlink="http://www.w3.org/1999/xlink" xlink:type="simple"><person-group><name name-style="western"><surname>Barr</surname><given-names>ME</given-names></name></person-group> (<year>1990</year>) <tp:taxon-name><tp:taxon-name-part taxon-name-part-type="order">Melanommatales</tp:taxon-name-part></tp:taxon-name> (<tp:taxon-name><tp:taxon-name-part taxon-name-part-type="class">Loculoascomycetes</tp:taxon-name-part></tp:taxon-name>). North American Flora Series (II): 1–129.</mixed-citation></ref><ref id="B82"><mixed-citation xmlns:xlink="http://www.w3.org/1999/xlink" xlink:type="simple"><person-group><name name-style="western"><surname>Samuels</surname><given-names>GJ</given-names></name><name name-style="western"><surname>Müller</surname><given-names>E</given-names></name></person-group> (<year>1978</year>) <article-title>Life–history studies of Brazilian ascomycetes 4. Three species of Herpotricia and their Pyrenochaeta– like anamorphs.</article-title><source>Sydowia</source><volume>31</volume>: <fpage>157</fpage>–<lpage>168</lpage>.</mixed-citation></ref><ref id="B4"><mixed-citation xmlns:xlink="http://www.w3.org/1999/xlink" xlink:type="simple"><person-group><name name-style="western"><surname>Barr</surname><given-names>ME</given-names></name></person-group> (<year>1984</year>) <article-title><tp:taxon-name><tp:taxon-name-part taxon-name-part-type="genus">Herpotrichia</tp:taxon-name-part></tp:taxon-name> and its segregates.</article-title><source>Mycotaxon</source><volume>20</volume>: <fpage>1</fpage>–<lpage>38</lpage>.</mixed-citation></ref><ref id="B16"><mixed-citation xmlns:xlink="http://www.w3.org/1999/xlink" xlink:type="simple"><person-group><name name-style="western"><surname>Chen</surname><given-names>CY</given-names></name><name name-style="western"><surname>Hsieh</surname><given-names>WH</given-names></name></person-group> (<year>2004</year>) <article-title><italic><tp:taxon-name><tp:taxon-name-part taxon-name-part-type="genus">Byssosphaeria</tp:taxon-name-part></tp:taxon-name></italic> and <italic><tp:taxon-name><tp:taxon-name-part taxon-name-part-type="genus">Herpotrichia</tp:taxon-name-part></tp:taxon-name></italic> from Taiwan, with notes on the taxonomic relationship between these two genera.</article-title><source>Sydowia</source><volume>56</volume>: <fpage>24</fpage>–<lpage>38</lpage>.</mixed-citation></ref><ref id="B54"><mixed-citation xmlns:xlink="http://www.w3.org/1999/xlink" xlink:type="simple"><person-group><name name-style="western"><surname>Li</surname><given-names>WY</given-names></name><name name-style="western"><surname>Zhuang</surname><given-names>WY</given-names></name></person-group> (<year>2008</year>) <article-title>Notes on the genus <italic><tp:taxon-name><tp:taxon-name-part taxon-name-part-type="genus">Byssosphaeria</tp:taxon-name-part></tp:taxon-name></italic> (<tp:taxon-name><tp:taxon-name-part taxon-name-part-type="family">Melanommataceae</tp:taxon-name-part></tp:taxon-name>) from China.</article-title><source>Mycosystema</source><volume>27</volume>: <fpage>48</fpage>–<lpage>53</lpage>.</mixed-citation></ref><ref id="B7"><mixed-citation xmlns:xlink="http://www.w3.org/1999/xlink" xlink:type="simple"><person-group><name name-style="western"><surname>Berkeley</surname><given-names>MJ</given-names></name><name name-style="western"><surname>Broome</surname><given-names>CE</given-names></name></person-group> (<year>1876</year>) <article-title>Notices of British fungi.</article-title><source>Annals &amp; Magazine of Natural History</source><volume>18</volume>(<issue>3</issue>): <fpage>128</fpage>.</mixed-citation></ref><ref id="B93"><mixed-citation xmlns:xlink="http://www.w3.org/1999/xlink" xlink:type="simple"><person-group><name name-style="western"><surname>Tian</surname><given-names>Q</given-names></name><name name-style="western"><surname>Liu</surname><given-names>JK</given-names></name><name name-style="western"><surname>Hyde</surname><given-names>KD</given-names></name><name name-style="western"><surname>Wanasinghe</surname><given-names>DN</given-names></name><name name-style="western"><surname>Boonmee</surname><given-names>S</given-names></name><name name-style="western"><surname>Jayasiri</surname><given-names>SC</given-names></name><name name-style="western"><surname>Luo</surname><given-names>ZL</given-names></name><name name-style="western"><surname>Taylor</surname><given-names>JE</given-names></name><name name-style="western"><surname>Phillips</surname><given-names>AJL</given-names></name><name name-style="western"><surname>Bhat</surname><given-names>DJ</given-names></name><name name-style="western"><surname>Li</surname><given-names>WJ</given-names></name><name name-style="western"><surname>Ariyawansa</surname><given-names>H</given-names></name><name name-style="western"><surname>Thambugala</surname><given-names>KM</given-names></name><name name-style="western"><surname>Jones</surname><given-names>EBG</given-names></name><name name-style="western"><surname>Chomnunti</surname><given-names>P</given-names></name><name name-style="western"><surname>Bahkali</surname><given-names>AH</given-names></name><name name-style="western"><surname>Xu</surname><given-names>JC</given-names></name><name name-style="western"><surname>Camporesi</surname><given-names>E</given-names></name></person-group> (<year>2015</year>) <article-title>Phylogenetic relationships and morphological reappraisal of <tp:taxon-name><tp:taxon-name-part taxon-name-part-type="family">Melanommataceae</tp:taxon-name-part></tp:taxon-name> (<tp:taxon-name><tp:taxon-name-part taxon-name-part-type="order">Pleosporales</tp:taxon-name-part></tp:taxon-name>).</article-title><source>Fungal Diversity</source><volume>74</volume>(<issue>1</issue>): <fpage>267</fpage>–<lpage>324</lpage>. <ext-link xlink:href="10.1007/s13225-015-0350-9" ext-link-type="doi" xlink:type="simple">https://doi.org/10.1007/s13225-015-0350-9</ext-link></mixed-citation></ref><ref id="B92"><mixed-citation xmlns:xlink="http://www.w3.org/1999/xlink" xlink:type="simple"><person-group><name name-style="western"><surname>Tennakoon</surname><given-names>DS</given-names></name><name name-style="western"><surname>Jeewon</surname><given-names>R</given-names></name><name name-style="western"><surname>Chang-Hsin</surname><given-names>K</given-names></name><name name-style="western"><surname>Hyde</surname><given-names>KD</given-names></name></person-group> (<year>2018</year>) <article-title>Phylogenetic and morphological characterization of <italic><tp:taxon-name><tp:taxon-name-part taxon-name-part-type="genus">Byssosphaeria</tp:taxon-name-part><tp:taxon-name-part taxon-name-part-type="species">macarangae</tp:taxon-name-part></tp:taxon-name></italic> sp. nov., and <italic><tp:taxon-name><tp:taxon-name-part taxon-name-part-type="genus">B.</tp:taxon-name-part><tp:taxon-name-part taxon-name-part-type="species">taiwanense</tp:taxon-name-part></tp:taxon-name></italic> sp. nov. from Macaranga tanarius.</article-title><source>Phytotaxa</source><volume>364</volume>(<issue>3</issue>): <fpage>211</fpage>–<lpage>226</lpage>. <ext-link xlink:href="10.11646/phytotaxa.364.3.1" ext-link-type="doi" xlink:type="simple">https://doi.org/10.11646/phytotaxa.364.3.1</ext-link></mixed-citation></ref><ref id="B58"><mixed-citation xmlns:xlink="http://www.w3.org/1999/xlink" xlink:type="simple"><person-group><name name-style="western"><surname>Liu</surname><given-names>JK</given-names></name><name name-style="western"><surname>Hyde</surname><given-names>KD</given-names></name><name name-style="western"><surname>Jones</surname><given-names>EBG</given-names></name><name name-style="western"><surname>Ariyawansa</surname><given-names>HA</given-names></name><name name-style="western"><surname>Bhat</surname><given-names>DJ</given-names></name><name name-style="western"><surname>Boonmee</surname><given-names>S</given-names></name><name name-style="western"><surname>Maharachchikumbura</surname><given-names>SSN</given-names></name><name name-style="western"><surname>McKenzie</surname><given-names>EHC</given-names></name><name name-style="western"><surname>Phookamsak</surname><given-names>R</given-names></name><name name-style="western"><surname>Phukhamsakda</surname><given-names>C</given-names></name><name name-style="western"><surname>Shenoy</surname><given-names>BD</given-names></name><name name-style="western"><surname>Abdel-Wahab</surname><given-names>MA</given-names></name><name name-style="western"><surname>Buyck</surname><given-names>B</given-names></name><name name-style="western"><surname>Chen</surname><given-names>J</given-names></name><name name-style="western"><surname>Chethana</surname><given-names>KWT</given-names></name><name name-style="western"><surname>Singtripop</surname><given-names>C</given-names></name><name name-style="western"><surname>Dai</surname><given-names>DQ</given-names></name><name name-style="western"><surname>Dai</surname><given-names>YC</given-names></name><name name-style="western"><surname>Daranagama</surname><given-names>DA</given-names></name><name name-style="western"><surname>Dissanayake</surname><given-names>AJ</given-names></name><name name-style="western"><surname>Doilom</surname><given-names>M</given-names></name><name name-style="western"><surname>D’souza</surname><given-names>MJ</given-names></name><name name-style="western"><surname>Fan</surname><given-names>XL</given-names></name><name name-style="western"><surname>Goonasekara</surname><given-names>ID</given-names></name><name name-style="western"><surname>Hirayama</surname><given-names>K</given-names></name><name name-style="western"><surname>Hongsanan</surname><given-names>S</given-names></name><name name-style="western"><surname>Jayasiri</surname><given-names>SC</given-names></name><name name-style="western"><surname>Jayawardena</surname><given-names>RS</given-names></name><name name-style="western"><surname>Karunarathna</surname><given-names>SC</given-names></name><name name-style="western"><surname>Li</surname><given-names>WJ</given-names></name><name name-style="western"><surname>Mapook</surname><given-names>A</given-names></name><name name-style="western"><surname>Norphanphoun</surname><given-names>C</given-names></name><name name-style="western"><surname>Pang</surname><given-names>KL</given-names></name><name name-style="western"><surname>Perera</surname><given-names>RH</given-names></name><name name-style="western"><surname>Peršoh</surname><given-names>D</given-names></name><name name-style="western"><surname>Pinruan</surname><given-names>U</given-names></name><name name-style="western"><surname>Senanayake</surname><given-names>IC</given-names></name><name name-style="western"><surname>Somrithipol</surname><given-names>S</given-names></name><name name-style="western"><surname>Suetrong</surname><given-names>S</given-names></name><name name-style="western"><surname>Tanaka</surname><given-names>K</given-names></name><name name-style="western"><surname>Thambugala</surname><given-names>KM</given-names></name><name name-style="western"><surname>Tian</surname><given-names>Q</given-names></name><name name-style="western"><surname>Tibpromma</surname><given-names>S</given-names></name><name name-style="western"><surname>Udayanga</surname><given-names>D</given-names></name><name name-style="western"><surname>Wijayawardene</surname><given-names>NN</given-names></name><name name-style="western"><surname>Wanasinghe</surname><given-names>D</given-names></name><name name-style="western"><surname>Wisitrassameewong</surname><given-names>K</given-names></name><name name-style="western"><surname>Zeng</surname><given-names>XY</given-names></name><name name-style="western"><surname>Abdel-Aziz</surname><given-names>FA</given-names></name><name name-style="western"><surname>Adamčík</surname><given-names>S</given-names></name><name name-style="western"><surname>Bahkali</surname><given-names>AH</given-names></name><name name-style="western"><surname>Boonyuen</surname><given-names>N</given-names></name><name name-style="western"><surname>Bulgakov</surname><given-names>T</given-names></name><name name-style="western"><surname>Callac</surname><given-names>P</given-names></name><name name-style="western"><surname>Chomnunti</surname><given-names>P</given-names></name><name name-style="western"><surname>Greiner</surname><given-names>K</given-names></name><name name-style="western"><surname>Hashimoto</surname><given-names>A</given-names></name><name name-style="western"><surname>Hofstetter</surname><given-names>V</given-names></name><name name-style="western"><surname>Kang</surname><given-names>JC</given-names></name><name name-style="western"><surname>Lewis</surname><given-names>D</given-names></name><name name-style="western"><surname>Li</surname><given-names>XH</given-names></name><name name-style="western"><surname>Liu</surname><given-names>XZ</given-names></name><name name-style="western"><surname>Liu</surname><given-names>ZY</given-names></name><name name-style="western"><surname>Matsumura</surname><given-names>M</given-names></name><name name-style="western"><surname>Mortimer</surname><given-names>PE</given-names></name><name name-style="western"><surname>Rambold</surname><given-names>G</given-names></name><name name-style="western"><surname>Randrianjohany</surname><given-names>E</given-names></name><name name-style="western"><surname>Sato</surname><given-names>G</given-names></name><name name-style="western"><surname>Sri-Indrasutdhi</surname><given-names>V</given-names></name><name name-style="western"><surname>Tian</surname><given-names>CM</given-names></name><name name-style="western"><surname>Verbeken</surname><given-names>A</given-names></name><name name-style="western"><surname>von Brackel</surname><given-names>W</given-names></name><name name-style="western"><surname>Wang</surname><given-names>Y</given-names></name><name name-style="western"><surname>Wen</surname><given-names>TC</given-names></name><name name-style="western"><surname>Xu</surname><given-names>JC</given-names></name><name name-style="western"><surname>Yan</surname><given-names>JY</given-names></name><name name-style="western"><surname>Zhao</surname><given-names>RL</given-names></name><name name-style="western"><surname>Camporesi</surname><given-names>E</given-names></name></person-group> (<year>2015</year>) <article-title>Fungal Diversity Notes 1–110: Taxonomic and phylogenetic contributions to fungal species.</article-title><source>Fungal Diversity</source><volume>72</volume>(<issue>1</issue>): <fpage>1</fpage>–<lpage>197</lpage>. <ext-link xlink:href="10.1007/s13225-015-0324-y" ext-link-type="doi" xlink:type="simple">https://doi.org/10.1007/s13225-015-0324-y</ext-link></mixed-citation></ref><ref id="B51"><mixed-citation xmlns:xlink="http://www.w3.org/1999/xlink" xlink:type="simple"><person-group><name name-style="western"><surname>Kularathnage</surname><given-names>ND</given-names></name><name name-style="western"><surname>Wanasinghe</surname><given-names>DN</given-names></name><name name-style="western"><surname>Senanayake</surname><given-names>IC</given-names></name><name name-style="western"><surname>Yang</surname><given-names>Y</given-names></name><name name-style="western"><surname>Manawasinghe</surname><given-names>IS</given-names></name><name name-style="western"><surname>Phillips</surname><given-names>AJL</given-names></name><name name-style="western"><surname>Hyde</surname><given-names>KD</given-names></name><name name-style="western"><surname>Dong</surname><given-names>W</given-names></name><name name-style="western"><surname>Song</surname><given-names>J</given-names></name></person-group> (<year>2022</year>) <article-title>Microfungi associated with ornamental palms: <italic><tp:taxon-name><tp:taxon-name-part taxon-name-part-type="genus">Byssosphaeria</tp:taxon-name-part><tp:taxon-name-part taxon-name-part-type="species">phoenicis</tp:taxon-name-part></tp:taxon-name></italic> sp.nov. (<tp:taxon-name><tp:taxon-name-part taxon-name-part-type="family">Melanommataceae</tp:taxon-name-part></tp:taxon-name>) and <italic><tp:taxon-name><tp:taxon-name-part taxon-name-part-type="genus">Pseudocoleophoma</tp:taxon-name-part><tp:taxon-name-part taxon-name-part-type="species">rhapidis</tp:taxon-name-part></tp:taxon-name></italic> sp. nov. (<tp:taxon-name><tp:taxon-name-part taxon-name-part-type="family">Dictyosporiaceae</tp:taxon-name-part></tp:taxon-name>) from south China.</article-title><source>Phytotaxa</source><volume>568</volume>(<issue>2</issue>): <fpage>149</fpage>–<lpage>169</lpage>. <ext-link xlink:href="10.11646/phytotaxa.568.2.2" ext-link-type="doi" xlink:type="simple">https://doi.org/10.11646/phytotaxa.568.2.2</ext-link></mixed-citation></ref><ref id="B8"><mixed-citation xmlns:xlink="http://www.w3.org/1999/xlink" xlink:type="simple"><person-group><name name-style="western"><surname>Boise</surname><given-names>JR</given-names></name></person-group> (<year>1984</year>) <article-title>New and interesting fungi (<tp:taxon-name><tp:taxon-name-part taxon-name-part-type="class">Loculoascomycetes</tp:taxon-name-part></tp:taxon-name>) from the Amazon.</article-title><source>Acta Amazonica</source><volume>14</volume>: <fpage>49</fpage>–<lpage>53</lpage>. <ext-link xlink:href="10.1590/1809-43921984145053" ext-link-type="doi" xlink:type="simple">https://doi.org/10.1590/1809-43921984145053</ext-link></mixed-citation></ref></ref-list></tp:taxon-treatment>
