# Supplementary material for: ﻿Freshwater fungi in the karst plateau wetlands from Guizhou Province, China: taxonomic novelties in Melanommataceae (Pleosporales)
Source: MycoKeys. 2025 Feb 7;113:209–36. doi: 10.3897/mycokeys.113.140684 (PMC11829198; doi:10.3897/mycokeys.113.140684)
Supplement: XML Treatment for Byssosphaeria [file mycokeys.113.140684-treatment2.xml]

<!DOCTYPE tp:taxon-treatment
  PUBLIC "-//TaxonX//DTD Taxonomic Treatment Publishing DTD v0 20100105//EN" "tax-treatment-NSO.dtd">
<tp:taxon-treatment xmlns:tp="http://www.plazi.org/taxpub"><tp:treatment-meta><kwd-group><label>Taxon classification</label><kwd>
                <named-content content-type="kingdom">Fungi</named-content>
              </kwd><kwd>
                <named-content content-type="order">Pleosporales</named-content>
              </kwd><kwd>
                <named-content content-type="family">Melanommataceae</named-content>
              </kwd></kwd-group><mixed-citation publication-type="journal"><person-group><name><surname>Liu</surname><given-names>Ling-Ling</given-names></name><name><surname>Liu</surname><given-names>Yong-Xiang</given-names></name><name><surname>Chen</surname><given-names>Ya-Ya</given-names></name><name><surname>Gou</surname><given-names>Jiu-Lan</given-names></name><name><surname>Chi</surname><given-names>Feng</given-names></name><name><surname>Liu</surname><given-names>Yi</given-names></name><name><surname>Gu</surname><given-names>Xiao-Feng</given-names></name><name><surname>Wei</surname><given-names>Quan-Quan</given-names></name><name><surname>Zhang</surname><given-names>Meng</given-names></name><name><surname>Liu</surname><given-names>Zuo-Yi</given-names></name><name><surname>Zhou</surname><given-names>Si</given-names></name></person-group><article-title>﻿Freshwater fungi in the karst plateau wetlands from Guizhou Province, China: taxonomic novelties in <tp:taxon-name><tp:taxon-name-part taxon-name-part-type="family">Melanommataceae</tp:taxon-name-part></tp:taxon-name> (<tp:taxon-name><tp:taxon-name-part taxon-name-part-type="order">Pleosporales</tp:taxon-name-part></tp:taxon-name>)</article-title><source>MycoKeys</source><day>07</day><month>02</month><year>2025</year><volume>113</volume><fpage>209</fpage><lpage>236</lpage><pub-id pub-id-type="doi">10.3897/mycokeys.113.140684</pub-id></mixed-citation></tp:treatment-meta><tp:nomenclature><label>﻿</label><tp:taxon-name>
              <object-id xmlns:xlink="http://www.w3.org/1999/xlink" content-type="arpha" xlink:type="simple">692B6DCB-962F-5C1B-B03B-41E3B842055F</object-id>
              <tp:taxon-name-part taxon-name-part-type="genus" reg="Byssosphaeria">Byssosphaeria</tp:taxon-name-part>
            </tp:taxon-name><tp:taxon-authority>Cooke, Grevillea 7 (43): 84 (1879)</tp:taxon-authority></tp:nomenclature><tp:treatment-sec sec-type="Synonym" id="SECID0EAPDI"><title>Synonym.</title><p><italic><tp:taxon-name><tp:taxon-name-part taxon-name-part-type="genus" reg="Neobyssosphaeria">Neobyssosphaeria</tp:taxon-name-part></tp:taxon-name></italic> Wanas., E.B.G. Jones &amp; K.D. Hyde, Fungal Diversity 102: 57 (2020).</p></tp:treatment-sec></tp:taxon-treatment>
