# Supplementary material for: ﻿Freshwater fungi in the karst plateau wetlands from Guizhou Province, China: taxonomic novelties in Melanommataceae (Pleosporales)
Source: MycoKeys. 2025 Feb 7;113:209–36. doi: 10.3897/mycokeys.113.140684 (PMC11829198; doi:10.3897/mycokeys.113.140684)
Supplement: XML Treatment for Byssosphaeria clematidis [file mycokeys.113.140684-treatment3.xml]

<!DOCTYPE tp:taxon-treatment
  PUBLIC "-//TaxonX//DTD Taxonomic Treatment Publishing DTD v0 20100105//EN" "tax-treatment-NSO.dtd">
<tp:taxon-treatment xmlns:tp="http://www.plazi.org/taxpub"><tp:treatment-meta><kwd-group><label>Taxon classification</label><kwd>
                <named-content content-type="kingdom">Fungi</named-content>
              </kwd><kwd>
                <named-content content-type="order">Pleosporales</named-content>
              </kwd><kwd>
                <named-content content-type="family">Melanommataceae</named-content>
              </kwd></kwd-group><mixed-citation publication-type="journal"><person-group><name><surname>Liu</surname><given-names>Ling-Ling</given-names></name><name><surname>Liu</surname><given-names>Yong-Xiang</given-names></name><name><surname>Chen</surname><given-names>Ya-Ya</given-names></name><name><surname>Gou</surname><given-names>Jiu-Lan</given-names></name><name><surname>Chi</surname><given-names>Feng</given-names></name><name><surname>Liu</surname><given-names>Yi</given-names></name><name><surname>Gu</surname><given-names>Xiao-Feng</given-names></name><name><surname>Wei</surname><given-names>Quan-Quan</given-names></name><name><surname>Zhang</surname><given-names>Meng</given-names></name><name><surname>Liu</surname><given-names>Zuo-Yi</given-names></name><name><surname>Zhou</surname><given-names>Si</given-names></name></person-group><article-title>﻿Freshwater fungi in the karst plateau wetlands from Guizhou Province, China: taxonomic novelties in <tp:taxon-name><tp:taxon-name-part taxon-name-part-type="family">Melanommataceae</tp:taxon-name-part></tp:taxon-name> (<tp:taxon-name><tp:taxon-name-part taxon-name-part-type="order">Pleosporales</tp:taxon-name-part></tp:taxon-name>)</article-title><source>MycoKeys</source><day>07</day><month>02</month><year>2025</year><volume>113</volume><fpage>209</fpage><lpage>236</lpage><pub-id pub-id-type="doi">10.3897/mycokeys.113.140684</pub-id></mixed-citation></tp:treatment-meta><tp:nomenclature><label>﻿</label><tp:taxon-name>
              <object-id xmlns:xlink="http://www.w3.org/1999/xlink" content-type="arpha" xlink:type="simple">7D600585-F8C6-52AB-91B9-2CAADCC30C34</object-id>
              <tp:taxon-name-part taxon-name-part-type="genus" reg="Byssosphaeria">Byssosphaeria</tp:taxon-name-part>
              <tp:taxon-name-part taxon-name-part-type="species" reg="clematidis">clematidis</tp:taxon-name-part>
              <object-id xmlns:xlink="http://www.w3.org/1999/xlink" xlink:type="simple">Index Fungorum: IF557190</object-id>
              <object-id xmlns:xlink="http://www.w3.org/1999/xlink" xlink:type="simple">Facesoffungi Number: FoF07282</object-id>
            </tp:taxon-name><tp:taxon-authority>(Wanas., Phukhams., E.B.G. Jones &amp; K.D. Hyde) L.L. Liu &amp; Z.Y. Liu</tp:taxon-authority><tp:taxon-status xmlns:xlink="http://www.w3.org/1999/xlink" xlink:type="simple">comb. nov.</tp:taxon-status></tp:nomenclature><tp:treatment-sec sec-type="Basionym" id="SECID0EYQDI"><title>Basionym.</title><p><italic><tp:taxon-name><tp:taxon-name-part taxon-name-part-type="genus" reg="Neobyssosphaeria">Neobyssosphaeria</tp:taxon-name-part><tp:taxon-name-part taxon-name-part-type="species" reg="clematidis">clematidis</tp:taxon-name-part></tp:taxon-name></italic> Wanas, Phukhams., E. B. G. Jones, &amp; K. D. Hyde, Fungal Diversity 102:57 (2020).</p></tp:treatment-sec><tp:treatment-sec sec-type="material" id="SECID0EJRDI"><title>Material examined.</title><p>UK • Hampshire, Botleywood, on dead stems of <italic><tp:taxon-name><tp:taxon-name-part taxon-name-part-type="genus" reg="Clematis">Clematis</tp:taxon-name-part><tp:taxon-name-part taxon-name-part-type="species" reg="vitalba">vitalba</tp:taxon-name-part></tp:taxon-name></italic>, 25 May, 2016, E.B.G. Jones, GJ 298 (MFLU 17-0614, holotype); • ex-type living culture, MFLUCC 17-0794.</p></tp:treatment-sec><tp:treatment-sec sec-type="description" id="SECID0E1RDI"><title>Description.</title><p><xref ref-type="bibr" rid="B72">Phukhamsakda et al. (2020)</xref>.</p></tp:treatment-sec><tp:treatment-sec sec-type="GenBank accession numbers" id="SECID0EESDI"><title>GenBank accession numbers.</title><p>LSU: <ext-link xmlns:xlink="http://www.w3.org/1999/xlink" ext-link-type="gen" xlink:href="MT214566" xlink:type="simple">MT214566</ext-link>; SSU: <ext-link xmlns:xlink="http://www.w3.org/1999/xlink" ext-link-type="gen" xlink:href="MT408594" xlink:type="simple">MT408594</ext-link>.</p></tp:treatment-sec><tp:treatment-sec sec-type="Taxonomic notes" id="SECID0EUSDI"><title>Taxonomic notes.</title><p><xref ref-type="bibr" rid="B72">Phukhamsakda et al. (2020)</xref> introduced <italic><tp:taxon-name><tp:taxon-name-part taxon-name-part-type="genus" reg="Neobyssosphaeria">Neobyssosphaeria</tp:taxon-name-part></tp:taxon-name></italic>, which was grouped with <italic><tp:taxon-name><tp:taxon-name-part taxon-name-part-type="genus" reg="Byssosphaeria">Byssosphaeria</tp:taxon-name-part></tp:taxon-name></italic> to form a basal lineage in their phylogenetic analyses of combined LSU, SSU, and ITS sequence data. Morphologically, <xref ref-type="bibr" rid="B72">Phukhamsakda et al. (2020)</xref> distinguished <italic><tp:taxon-name><tp:taxon-name-part taxon-name-part-type="genus" reg="Neobyssosphaeria">Neobyssosphaeria</tp:taxon-name-part></tp:taxon-name></italic> from <italic><tp:taxon-name><tp:taxon-name-part taxon-name-part-type="genus" reg="Byssosphaeria">Byssosphaeria</tp:taxon-name-part></tp:taxon-name></italic> by immersed ascomata with central papilla filled with periphyses, cellular pseudoparaphyses, and broad fusiform and hyaline ascospores. However, these characters also exist in some <italic><tp:taxon-name><tp:taxon-name-part taxon-name-part-type="genus" reg="Byssosphaeria">Byssosphaeria</tp:taxon-name-part></tp:taxon-name></italic> species. For example, <italic><tp:taxon-name><tp:taxon-name-part taxon-name-part-type="genus" reg="Byssosphaeria">B.</tp:taxon-name-part><tp:taxon-name-part taxon-name-part-type="species" reg="siamensis">siamensis</tp:taxon-name-part></tp:taxon-name></italic> has ascomata with cellular pseudoparaphyses (<xref ref-type="bibr" rid="B93">Tian et al. 2015</xref>), and other species, such as <italic><tp:taxon-name><tp:taxon-name-part taxon-name-part-type="genus" reg="Byssosphaeria">B.</tp:taxon-name-part><tp:taxon-name-part taxon-name-part-type="species" reg="salebrosa">salebrosa</tp:taxon-name-part></tp:taxon-name></italic> and <italic><tp:taxon-name><tp:taxon-name-part taxon-name-part-type="genus" reg="Byssosphaeria">B.</tp:taxon-name-part><tp:taxon-name-part taxon-name-part-type="species" reg="villosa">villosa</tp:taxon-name-part></tp:taxon-name></italic>, have broad, fusiform, and hyaline ascospores (<xref ref-type="bibr" rid="B82">Samuels and Müller 1978</xref>; <xref ref-type="bibr" rid="B4">Barr 1984</xref>), being reminiscent of <italic><tp:taxon-name><tp:taxon-name-part taxon-name-part-type="genus" reg="Neobyssosphaeria">Neobyssosphaeria</tp:taxon-name-part><tp:taxon-name-part taxon-name-part-type="species" reg="clematidis">clematidis</tp:taxon-name-part></tp:taxon-name></italic> (<xref ref-type="bibr" rid="B72">Phukhamsakda et al. 2020</xref>). The only distinctive features are immersed ascomata in <italic><tp:taxon-name><tp:taxon-name-part taxon-name-part-type="genus" reg="Neobyssosphaeria">Neobyssosphaeria</tp:taxon-name-part></tp:taxon-name></italic> and superficial ascomata in <italic><tp:taxon-name><tp:taxon-name-part taxon-name-part-type="genus" reg="Byssosphaeria">Byssosphaeria</tp:taxon-name-part></tp:taxon-name></italic>. We regard it as not sufficient for the separation of these two genera (<xref ref-type="bibr" rid="B83">Sandoval-Denis et al. 2016</xref>; <xref ref-type="bibr" rid="B91">Sun et al. 2023</xref>). Additionally, in our phylogenetic analyses, <italic><tp:taxon-name><tp:taxon-name-part taxon-name-part-type="genus" reg="Neobyssosphaeria">Neobyssosphaeria</tp:taxon-name-part><tp:taxon-name-part taxon-name-part-type="species" reg="clematidis">clematidis</tp:taxon-name-part></tp:taxon-name></italic> formed an internal clade within <italic><tp:taxon-name><tp:taxon-name-part taxon-name-part-type="genus" reg="Byssosphaeria">Byssosphaeria</tp:taxon-name-part></tp:taxon-name></italic>. Therefore, we transfer <italic><tp:taxon-name><tp:taxon-name-part taxon-name-part-type="genus" reg="Neobyssosphaeria">Neobyssosphaeria</tp:taxon-name-part><tp:taxon-name-part taxon-name-part-type="species" reg="clematidis">clematidis</tp:taxon-name-part></tp:taxon-name></italic> to <italic><tp:taxon-name><tp:taxon-name-part taxon-name-part-type="genus" reg="Byssosphaeria">Byssosphaeria</tp:taxon-name-part></tp:taxon-name></italic> as <italic><tp:taxon-name><tp:taxon-name-part taxon-name-part-type="genus" reg="Byssosphaeria">B.</tp:taxon-name-part><tp:taxon-name-part taxon-name-part-type="species" reg="clematidis">clematidis</tp:taxon-name-part></tp:taxon-name></italic> and treat <italic><tp:taxon-name><tp:taxon-name-part taxon-name-part-type="genus" reg="Neobyssosphaeria">Neobyssosphaeria</tp:taxon-name-part></tp:taxon-name></italic> as a synonym of <italic><tp:taxon-name><tp:taxon-name-part taxon-name-part-type="genus" reg="Byssosphaeria">Byssosphaeria</tp:taxon-name-part></tp:taxon-name></italic>.</p></tp:treatment-sec><ref-list><ref id="B72"><mixed-citation xmlns:xlink="http://www.w3.org/1999/xlink" xlink:type="simple"><person-group><name name-style="western"><surname>Phukhamsakda</surname><given-names>C</given-names></name><name name-style="western"><surname>McKenzie</surname><given-names>EHC</given-names></name><name name-style="western"><surname>Phillips</surname><given-names>AJL</given-names></name><name name-style="western"><surname>Jones</surname><given-names>EBG</given-names></name><name name-style="western"><surname>Bhat</surname><given-names>DJ</given-names></name><name name-style="western"><surname>Stadler</surname><given-names>M</given-names></name><name name-style="western"><surname>Bhunjun</surname><given-names>CS</given-names></name><name name-style="western"><surname>Wanasinghe</surname><given-names>DN</given-names></name><name name-style="western"><surname>Thongbai</surname><given-names>B</given-names></name><name name-style="western"><surname>Camporesi</surname><given-names>E</given-names></name><name name-style="western"><surname>Ertz</surname><given-names>D</given-names></name><name name-style="western"><surname>Jayawardena</surname><given-names>RS</given-names></name><name name-style="western"><surname>Perera</surname><given-names>RH</given-names></name><name name-style="western"><surname>Ekanayake</surname><given-names>AH</given-names></name><name name-style="western"><surname>Tibpromma</surname><given-names>S</given-names></name><name name-style="western"><surname>Doilom</surname><given-names>M</given-names></name><name name-style="western"><surname>Xu</surname><given-names>JC</given-names></name><name name-style="western"><surname>Hyde</surname><given-names>KD</given-names></name></person-group> (<year>2020</year>) <article-title>Microfungi associated with <tp:taxon-name><tp:taxon-name-part taxon-name-part-type="genus">Clematis</tp:taxon-name-part></tp:taxon-name> (<tp:taxon-name><tp:taxon-name-part taxon-name-part-type="family">Ranunculaceae</tp:taxon-name-part></tp:taxon-name>) with an integrated approach to delimiting species boundaries.</article-title><source>Fungal Diversity</source><volume>102</volume>(<issue>1</issue>): <fpage>1</fpage>–<lpage>203</lpage>. <ext-link xlink:href="10.1007/s13225-020-00448-4" ext-link-type="doi" xlink:type="simple">https://doi.org/10.1007/s13225-020-00448-4</ext-link></mixed-citation></ref><ref id="B93"><mixed-citation xmlns:xlink="http://www.w3.org/1999/xlink" xlink:type="simple"><person-group><name name-style="western"><surname>Tian</surname><given-names>Q</given-names></name><name name-style="western"><surname>Liu</surname><given-names>JK</given-names></name><name name-style="western"><surname>Hyde</surname><given-names>KD</given-names></name><name name-style="western"><surname>Wanasinghe</surname><given-names>DN</given-names></name><name name-style="western"><surname>Boonmee</surname><given-names>S</given-names></name><name name-style="western"><surname>Jayasiri</surname><given-names>SC</given-names></name><name name-style="western"><surname>Luo</surname><given-names>ZL</given-names></name><name name-style="western"><surname>Taylor</surname><given-names>JE</given-names></name><name name-style="western"><surname>Phillips</surname><given-names>AJL</given-names></name><name name-style="western"><surname>Bhat</surname><given-names>DJ</given-names></name><name name-style="western"><surname>Li</surname><given-names>WJ</given-names></name><name name-style="western"><surname>Ariyawansa</surname><given-names>H</given-names></name><name name-style="western"><surname>Thambugala</surname><given-names>KM</given-names></name><name name-style="western"><surname>Jones</surname><given-names>EBG</given-names></name><name name-style="western"><surname>Chomnunti</surname><given-names>P</given-names></name><name name-style="western"><surname>Bahkali</surname><given-names>AH</given-names></name><name name-style="western"><surname>Xu</surname><given-names>JC</given-names></name><name name-style="western"><surname>Camporesi</surname><given-names>E</given-names></name></person-group> (<year>2015</year>) <article-title>Phylogenetic relationships and morphological reappraisal of <tp:taxon-name><tp:taxon-name-part taxon-name-part-type="family">Melanommataceae</tp:taxon-name-part></tp:taxon-name> (<tp:taxon-name><tp:taxon-name-part taxon-name-part-type="order">Pleosporales</tp:taxon-name-part></tp:taxon-name>).</article-title><source>Fungal Diversity</source><volume>74</volume>(<issue>1</issue>): <fpage>267</fpage>–<lpage>324</lpage>. <ext-link xlink:href="10.1007/s13225-015-0350-9" ext-link-type="doi" xlink:type="simple">https://doi.org/10.1007/s13225-015-0350-9</ext-link></mixed-citation></ref><ref id="B82"><mixed-citation xmlns:xlink="http://www.w3.org/1999/xlink" xlink:type="simple"><person-group><name name-style="western"><surname>Samuels</surname><given-names>GJ</given-names></name><name name-style="western"><surname>Müller</surname><given-names>E</given-names></name></person-group> (<year>1978</year>) <article-title>Life–history studies of Brazilian ascomycetes 4. Three species of Herpotricia and their Pyrenochaeta– like anamorphs.</article-title><source>Sydowia</source><volume>31</volume>: <fpage>157</fpage>–<lpage>168</lpage>.</mixed-citation></ref><ref id="B4"><mixed-citation xmlns:xlink="http://www.w3.org/1999/xlink" xlink:type="simple"><person-group><name name-style="western"><surname>Barr</surname><given-names>ME</given-names></name></person-group> (<year>1984</year>) <article-title><tp:taxon-name><tp:taxon-name-part taxon-name-part-type="genus">Herpotrichia</tp:taxon-name-part></tp:taxon-name> and its segregates.</article-title><source>Mycotaxon</source><volume>20</volume>: <fpage>1</fpage>–<lpage>38</lpage>.</mixed-citation></ref><ref id="B83"><mixed-citation xmlns:xlink="http://www.w3.org/1999/xlink" xlink:type="simple"><person-group><name name-style="western"><surname>Sandoval-Denis</surname><given-names>M</given-names></name><name name-style="western"><surname>Gené</surname><given-names>J</given-names></name><name name-style="western"><surname>Sutton</surname><given-names>DA</given-names></name><name name-style="western"><surname>Cano-Lira</surname><given-names>JF</given-names></name><name name-style="western"><surname>de Hoog</surname><given-names>GS</given-names></name><name name-style="western"><surname>Decock</surname><given-names>CA</given-names></name><name name-style="western"><surname>Wiederhold</surname><given-names>NP</given-names></name><name name-style="western"><surname>Guarro</surname><given-names>J</given-names></name></person-group> (<year>2016</year>) <article-title>Redefining Microascus, Scopulariopsis and allied genera.</article-title><source>Persoonia</source><volume>36</volume>(<issue>1</issue>): <fpage>1</fpage>–<lpage>36</lpage>. <ext-link xlink:href="10.3767/003158516X688027" ext-link-type="doi" xlink:type="simple">https://doi.org/10.3767/003158516X688027</ext-link></mixed-citation></ref><ref id="B91"><mixed-citation xmlns:xlink="http://www.w3.org/1999/xlink" xlink:type="simple"><person-group><name name-style="western"><surname>Sun</surname><given-names>YR</given-names></name><name name-style="western"><surname>Zhang</surname><given-names>JY</given-names></name><name name-style="western"><surname>Hyde</surname><given-names>KD</given-names></name><name name-style="western"><surname>Wang</surname><given-names>Y</given-names></name><name name-style="western"><surname>Jayawardena</surname><given-names>RS</given-names></name></person-group> (<year>2023</year>) <article-title>Morphology and Phylogeny Reveal Three Montagnula Species from China and Thailand.</article-title><source>Plants</source><volume>12</volume>(<issue>4</issue>): <fpage>738</fpage>. <ext-link xlink:href="10.3390/plants12040738" ext-link-type="doi" xlink:type="simple">https://doi.org/10.3390/plants12040738</ext-link></mixed-citation></ref></ref-list></tp:taxon-treatment>
