# Supplementary material for: ﻿Freshwater fungi in the karst plateau wetlands from Guizhou Province, China: taxonomic novelties in Melanommataceae (Pleosporales)
Source: MycoKeys. 2025 Feb 7;113:209–36. doi: 10.3897/mycokeys.113.140684 (PMC11829198; doi:10.3897/mycokeys.113.140684)
Supplement: XML Treatment for Camposporium aquaticum [file mycokeys.113.140684-treatment4.xml]

<!DOCTYPE tp:taxon-treatment
  PUBLIC "-//TaxonX//DTD Taxonomic Treatment Publishing DTD v0 20100105//EN" "tax-treatment-NSO.dtd">
<tp:taxon-treatment xmlns:tp="http://www.plazi.org/taxpub"><tp:treatment-meta><kwd-group><label>Taxon classification</label><kwd>
                <named-content content-type="kingdom">Fungi</named-content>
              </kwd><kwd>
                <named-content content-type="order">Pleosporales</named-content>
              </kwd><kwd>
                <named-content content-type="family">Melanommataceae</named-content>
              </kwd></kwd-group><mixed-citation publication-type="journal"><person-group><name><surname>Liu</surname><given-names>Ling-Ling</given-names></name><name><surname>Liu</surname><given-names>Yong-Xiang</given-names></name><name><surname>Chen</surname><given-names>Ya-Ya</given-names></name><name><surname>Gou</surname><given-names>Jiu-Lan</given-names></name><name><surname>Chi</surname><given-names>Feng</given-names></name><name><surname>Liu</surname><given-names>Yi</given-names></name><name><surname>Gu</surname><given-names>Xiao-Feng</given-names></name><name><surname>Wei</surname><given-names>Quan-Quan</given-names></name><name><surname>Zhang</surname><given-names>Meng</given-names></name><name><surname>Liu</surname><given-names>Zuo-Yi</given-names></name><name><surname>Zhou</surname><given-names>Si</given-names></name></person-group><article-title>﻿Freshwater fungi in the karst plateau wetlands from Guizhou Province, China: taxonomic novelties in <tp:taxon-name><tp:taxon-name-part taxon-name-part-type="family">Melanommataceae</tp:taxon-name-part></tp:taxon-name> (<tp:taxon-name><tp:taxon-name-part taxon-name-part-type="order">Pleosporales</tp:taxon-name-part></tp:taxon-name>)</article-title><source>MycoKeys</source><day>07</day><month>02</month><year>2025</year><volume>113</volume><fpage>209</fpage><lpage>236</lpage><pub-id pub-id-type="doi">10.3897/mycokeys.113.140684</pub-id></mixed-citation></tp:treatment-meta><tp:nomenclature><label>﻿</label><tp:taxon-name>
              <object-id xmlns:xlink="http://www.w3.org/1999/xlink" content-type="arpha" xlink:type="simple">B2DCD996-3D7D-5E2C-B02D-382C8DDA919D</object-id>
              <tp:taxon-name-part taxon-name-part-type="genus" reg="Camposporium">Camposporium</tp:taxon-name-part>
              <tp:taxon-name-part taxon-name-part-type="species" reg="aquaticum">aquaticum</tp:taxon-name-part>
              <object-id xmlns:xlink="http://www.w3.org/1999/xlink" xlink:type="simple">Index Fungorum: IF902546</object-id>
              <object-id xmlns:xlink="http://www.w3.org/1999/xlink" xlink:type="simple">Facesoffungi Number: FoF16381</object-id>
            </tp:taxon-name><tp:taxon-authority>L.L. Liu &amp; Z.Y. Liu</tp:taxon-authority><tp:taxon-status xmlns:xlink="http://www.w3.org/1999/xlink" xlink:type="simple">sp. nov.</tp:taxon-status><xref ref-type="fig" rid="F3">Fig. 3</xref></tp:nomenclature><tp:treatment-sec sec-type="etymology" id="SECID0EE1DI"><title>Etymology.</title><p>Refers to the aquatic habitat of this fungus.</p></tp:treatment-sec><tp:treatment-sec sec-type="Holotype" id="SECID0EJ1DI"><title>Holotype.</title><p><abbrev xmlns:xlink="http://www.w3.org/1999/xlink" content-type="institution" xlink:title="Guizhou Academy of Agriculture Sciences" id="ABBRID0EP1DI" xlink:type="simple">GZAAS</abbrev> 20-0376.</p></tp:treatment-sec><tp:treatment-sec sec-type="description" id="SECID0EU1DI"><title>Description.</title><p><bold><italic>Saprobic</italic></bold> on decaying, submerged wood in a freshwater habitat. <bold><italic>Asexual morph</italic>. <italic>Colonies</italic></bold> on natural substrate effuse, brown, procumbent. <bold><italic>Mycelium</italic></bold> partly immersed and partly superficial, composed of pale brown, septate, cylindrical hyphae. <bold><italic>Conidiophores</italic></bold> macronematous, mononematous, irregularly cylindrical, strongly flexuous to twisted, procumbent, brown, sometimes fading slightly towards the apex, smooth-walled, unbranched, thick-walled, 4–8–septate, 75–92 × 5.5–6.5 μm (x̄= 86 × 6 μm, n = 20). <bold><italic>Conidiogenous cell</italic></bold>: holoblastic, monoblastic, integrated, terminal, cylindrical, pale brown. <bold><italic>Conidia</italic></bold> solitary, cylindrical to narrowly fusoid, elongate, subhyaline to pale olivaceous green when young, brown or pale brown when mature, polar cells slightly paler, 64–114 × 7.5–11.5 μm (x̄= 91.5 × 9.5 μm, n = 30), smooth-walled, verruculose, 6–13-septate, often slightly constricted at the septa, basal cell conical, apical cell rounded with 2 independent, simple, cellular, aseptate, hyaline, smooth, straight, curved, or flexuous appendages, 29.5–40 × 1.5–2.5 μm (x̄= 33 × 1.8 μm, n = 20). <bold><italic>Sexual morph</italic>.</bold> Undetermined.</p></tp:treatment-sec><tp:treatment-sec sec-type="description" id="SECID0EU2DI"><title>Cultural characteristics.</title><p>Conidia germinated on <abbrev xmlns:xlink="http://www.w3.org/1999/xlink" xlink:title="water agar" id="ABBRID0E12DI" xlink:type="simple">WA</abbrev> within 24 h, and germ tubes were produced from the apex. The colonies on <abbrev xmlns:xlink="http://www.w3.org/1999/xlink" xlink:title="potato dextrose agar" id="ABBRID0E52DI" xlink:type="simple">PDA</abbrev> reached approximately 22 mm diam. after 3 weeks at 25 °C under dark conditions. Colonies circular, with raised center and filamentous edge, grey at center, brown at the edge from above, dark brown in the center, brown at the edge from reverse.</p><fig id="F3" position="float" orientation="portrait"><object-id xmlns:xlink="http://www.w3.org/1999/xlink" content-type="doi" xlink:type="simple">10.3897/mycokeys.113.140684.figure3</object-id><object-id xmlns:xlink="http://www.w3.org/1999/xlink" content-type="arpha" xlink:type="simple">9FDA6780-7994-5423-80FB-5A2ECA49B8B5</object-id><label>Figure 3.</label><caption><p><italic><tp:taxon-name><tp:taxon-name-part taxon-name-part-type="genus" reg="Camposporium">Camposporium</tp:taxon-name-part><tp:taxon-name-part taxon-name-part-type="species" reg="aquaticum">aquaticum</tp:taxon-name-part></tp:taxon-name></italic> (<abbrev xmlns:xlink="http://www.w3.org/1999/xlink" content-type="institution" xlink:title="Guizhou Academy of Agriculture Sciences" id="ABBRID0EV3DI" xlink:type="simple">GZAAS</abbrev> 20-0376, Herbarium) <bold>a</bold> colonies on natural substrate <bold>b</bold> conidiophore and conidium <bold>c–g</bold> conidia <bold>h</bold> germinating conidia <bold>i, j</bold> culture <bold>i</bold> from above <bold>j</bold> from below. Scale bars: 25 μm (<bold>c–j)</bold>; 100 μm (<bold>h)</bold>.</p></caption><graphic xmlns:xlink="http://www.w3.org/1999/xlink" xlink:href="mycokeys-113-209-g003.jpg" position="float" orientation="portrait" xlink:type="simple" id="oo_1244860.jpg"><uri content-type="original_file" xlink:type="simple">https://binary.pensoft.net/fig/1244860</uri></graphic></fig></tp:treatment-sec><tp:treatment-sec sec-type="material" id="SECID0ER4DI"><title>Material examined.</title><p>China • Guizhou Province, Guiyang City, Baihua Lake, near <named-content xmlns:xlink="http://www.w3.org/1999/xlink" content-type="dwc:verbatimCoordinates" xlink:type="simple"><named-content content-type="geo-json" specific-use="{&#34;type&#34;:&#34;Point&#34;,&#34;coordinates&#34;:[106.536917,26.655056]}" id="NCID0E14DI" xlink:type="simple">26°39'18.20"N, 106°32'12.90"E</named-content></named-content>, at 1205 m altitude, on a decaying branch submerged in the lake, 18 April, 2018, Lingling Liu, 18B-107 (<abbrev xmlns:xlink="http://www.w3.org/1999/xlink" content-type="institution" xlink:title="Guizhou Academy of Agriculture Sciences" id="ABBRID0E64DI" xlink:type="simple">GZAAS</abbrev> 20-0376, holotype); • ex-type living culture, <named-content xmlns:xlink="http://www.w3.org/1999/xlink" content-type="dwc:institutional_code" xlink:title="Agricultural Culture Collection of China" xlink:href="http://grbio.org/institution/agricultural-culture-collection-china" xlink:type="simple">ACCC</named-content> 35528.</p></tp:treatment-sec><tp:treatment-sec sec-type="Taxonomic notes" id="SECID0EJ5DI"><title>Taxonomic notes.</title><p>Phylogenetic analyses of the combined LSU, SSU, ITS, and <italic>tef1-α</italic> sequence dataset showed that <italic><tp:taxon-name><tp:taxon-name-part taxon-name-part-type="genus" reg="Camposporium">C.</tp:taxon-name-part><tp:taxon-name-part taxon-name-part-type="species" reg="aquaticum">aquaticum</tp:taxon-name-part></tp:taxon-name></italic> (<named-content xmlns:xlink="http://www.w3.org/1999/xlink" content-type="dwc:institutional_code" xlink:title="Agricultural Culture Collection of China" xlink:href="http://grbio.org/institution/agricultural-culture-collection-china" xlink:type="simple">ACCC</named-content> 35528) is sister to <italic><tp:taxon-name><tp:taxon-name-part taxon-name-part-type="genus" reg="Camposporium">C.</tp:taxon-name-part><tp:taxon-name-part taxon-name-part-type="species" reg="guizhouense">guizhouense</tp:taxon-name-part></tp:taxon-name></italic> (<abbrev xmlns:xlink="http://www.w3.org/1999/xlink" content-type="institution" xlink:title="Guizhou Culture Collection" id="ABBRID0EM6DI" xlink:type="simple">GZCC</abbrev> 19-0480) and formed a distinct lineage. We compared the base pair differences between the two new taxa and found six base pair differences (1.27%) across 471 nucleotides in the ITS gene region. Additionally, comparing the 972 nucleotides across the <italic>tef1-α</italic> gene region between <named-content xmlns:xlink="http://www.w3.org/1999/xlink" content-type="dwc:institutional_code" xlink:title="Agricultural Culture Collection of China" xlink:href="http://grbio.org/institution/agricultural-culture-collection-china" xlink:type="simple">ACCC</named-content> 35528 and <abbrev xmlns:xlink="http://www.w3.org/1999/xlink" content-type="institution" xlink:title="Guizhou Culture Collection" id="ABBRID0EY6DI" xlink:type="simple">GZCC</abbrev> 19-0480 shows a 17 base pair difference (1.75%). Morphologically (Table <xref ref-type="table" rid="T3">3</xref>), <italic><tp:taxon-name><tp:taxon-name-part taxon-name-part-type="genus" reg="Camposporium">C.</tp:taxon-name-part><tp:taxon-name-part taxon-name-part-type="species" reg="aquaticum">aquaticum</tp:taxon-name-part></tp:taxon-name></italic> (<named-content xmlns:xlink="http://www.w3.org/1999/xlink" content-type="dwc:institutional_code" xlink:title="Agricultural Culture Collection of China" xlink:href="http://grbio.org/institution/agricultural-culture-collection-china" xlink:type="simple">ACCC</named-content> 35528) conidia resemble <italic><tp:taxon-name><tp:taxon-name-part taxon-name-part-type="genus" reg="Camposporium">C.</tp:taxon-name-part><tp:taxon-name-part taxon-name-part-type="species" reg="guizhouense">guizhouense</tp:taxon-name-part></tp:taxon-name></italic> conidia. However, <italic><tp:taxon-name><tp:taxon-name-part taxon-name-part-type="genus" reg="Camposporium">C.</tp:taxon-name-part><tp:taxon-name-part taxon-name-part-type="species" reg="aquaticum">aquaticum</tp:taxon-name-part></tp:taxon-name></italic> conidia (64–114 × 7.5–11.5 μm) are substantially larger than <italic><tp:taxon-name><tp:taxon-name-part taxon-name-part-type="genus" reg="Camposporium">C.</tp:taxon-name-part><tp:taxon-name-part taxon-name-part-type="species" reg="guizhouense">guizhouense</tp:taxon-name-part></tp:taxon-name></italic> conidia (58–81.5 × 7–9 μm), and <italic><tp:taxon-name><tp:taxon-name-part taxon-name-part-type="genus" reg="Camposporium">C.</tp:taxon-name-part><tp:taxon-name-part taxon-name-part-type="species" reg="aquaticum">aquaticum</tp:taxon-name-part></tp:taxon-name></italic> conidia are 6–13-septate, whereas <italic><tp:taxon-name><tp:taxon-name-part taxon-name-part-type="genus" reg="Camposporium">C.</tp:taxon-name-part><tp:taxon-name-part taxon-name-part-type="species" reg="guizhouense">guizhouense</tp:taxon-name-part></tp:taxon-name></italic> conidia are 8–11-septate (mostly 10). PHI analysis further confirmed that <italic><tp:taxon-name><tp:taxon-name-part taxon-name-part-type="genus" reg="Camposporium">C.</tp:taxon-name-part><tp:taxon-name-part taxon-name-part-type="species" reg="aquaticum">aquaticum</tp:taxon-name-part></tp:taxon-name></italic> (<named-content xmlns:xlink="http://www.w3.org/1999/xlink" content-type="dwc:institutional_code" xlink:title="Agricultural Culture Collection of China" xlink:href="http://grbio.org/institution/agricultural-culture-collection-china" xlink:type="simple">ACCC</named-content> 35528) showed no significant genetic recombination with closely related species (Fw &gt; 0.05, Fig. <xref ref-type="fig" rid="F4">4</xref>). Therefore, we introduce <italic><tp:taxon-name><tp:taxon-name-part taxon-name-part-type="genus" reg="Camposporium">C.</tp:taxon-name-part><tp:taxon-name-part taxon-name-part-type="species" reg="aquaticum">aquaticum</tp:taxon-name-part></tp:taxon-name></italic> (<named-content xmlns:xlink="http://www.w3.org/1999/xlink" content-type="dwc:institutional_code" xlink:title="Agricultural Culture Collection of China" xlink:href="http://grbio.org/institution/agricultural-culture-collection-china" xlink:type="simple">ACCC</named-content> 35528) as a novel species.</p><fig id="F4" position="float" orientation="portrait"><object-id xmlns:xlink="http://www.w3.org/1999/xlink" content-type="doi" xlink:type="simple">10.3897/mycokeys.113.140684.figure4</object-id><object-id xmlns:xlink="http://www.w3.org/1999/xlink" content-type="arpha" xlink:type="simple">F6C326E4-4133-5165-AE43-FA57E7871232</object-id><label>Figure 4.</label><caption><p>Split graphs showing the results of the PHI test of <italic><tp:taxon-name><tp:taxon-name-part taxon-name-part-type="genus" reg="Camposporium">C.</tp:taxon-name-part><tp:taxon-name-part taxon-name-part-type="species" reg="aquaticum">aquaticum</tp:taxon-name-part></tp:taxon-name></italic> (<named-content xmlns:xlink="http://www.w3.org/1999/xlink" content-type="dwc:institutional_code" xlink:title="Agricultural Culture Collection of China" xlink:href="http://grbio.org/institution/agricultural-culture-collection-china" xlink:type="simple">ACCC</named-content> 35528<sup>T</sup>) with their most closely related species (Fw = 0.9994). The new taxa are shown in red bold.</p></caption><graphic xmlns:xlink="http://www.w3.org/1999/xlink" xlink:href="mycokeys-113-209-g004.jpg" position="float" orientation="portrait" xlink:type="simple" id="oo_1244861.jpg"><uri content-type="original_file" xlink:type="simple">https://binary.pensoft.net/fig/1244861</uri></graphic></fig><table-wrap id="T3" position="float" orientation="portrait"><label>Table 3.</label><caption><p>Synopsis of <italic><tp:taxon-name><tp:taxon-name-part taxon-name-part-type="genus" reg="Camposporium">Camposporium</tp:taxon-name-part></tp:taxon-name></italic> species.</p></caption><table id="TID0E4PAM" rules="all"><tbody><tr><th rowspan="2" colspan="1">Species name</th><th rowspan="1" colspan="2">Conidiophores</th><th rowspan="1" colspan="3">Conidia</th><th rowspan="1" colspan="3">Appendage</th><th rowspan="2" colspan="1">References</th></tr><tr><th rowspan="1" colspan="1">Size (μm)</th><th rowspan="1" colspan="1">Septation</th><th rowspan="1" colspan="1">Size (μm)</th><th rowspan="1" colspan="1">Septation</th><th rowspan="1" colspan="1">Colour</th><th rowspan="1" colspan="1">Morphology</th><th rowspan="1" colspan="1">Septation</th><th rowspan="1" colspan="1">Length (μm)</th></tr><tr><td rowspan="1" colspan="1">
                      <italic>
                        <tp:taxon-name><tp:taxon-name-part taxon-name-part-type="genus" reg="Camposporium">Camposporium</tp:taxon-name-part><tp:taxon-name-part taxon-name-part-type="species" reg="antennatum">antennatum</tp:taxon-name-part></tp:taxon-name>
                      </italic>
                    </td><td rowspan="1" colspan="1">76–166 × 6</td><td rowspan="1" colspan="1">Up to 12</td><td rowspan="1" colspan="1">42–78 × 7.5–8.8</td><td rowspan="1" colspan="1">7–14 (4–14)</td><td rowspan="1" colspan="1">Pale–brown, paler end cells</td><td rowspan="1" colspan="1">1–3(simple)</td><td rowspan="1" colspan="1">Aseptate</td><td rowspan="1" colspan="1">Up to 40</td><td rowspan="1" colspan="1">
                      <xref ref-type="bibr" rid="B30">Harkness (1884)</xref>
                    </td></tr><tr><td rowspan="1" colspan="1">
                      <italic>
                        <tp:taxon-name><tp:taxon-name-part taxon-name-part-type="genus" reg="Camposporium">C.</tp:taxon-name-part><tp:taxon-name-part taxon-name-part-type="species" reg="appendiculatum">appendiculatum</tp:taxon-name-part></tp:taxon-name>
                      </italic>
                    </td><td rowspan="1" colspan="1">very short</td><td rowspan="1" colspan="1">Septate</td><td rowspan="1" colspan="1">107–119 × 9.5–11.5</td><td rowspan="1" colspan="1">10–13</td><td rowspan="1" colspan="1">Pale–brown, hyaline at both end cells</td><td rowspan="1" colspan="1">1(simple)</td><td rowspan="1" colspan="1">Aseptate</td><td rowspan="1" colspan="1">72–114</td><td rowspan="1" colspan="1">Hyde et al. (2020)</td></tr><tr><td rowspan="1" colspan="1">
                      <bold>
                        <italic>
                          <tp:taxon-name><tp:taxon-name-part taxon-name-part-type="genus" reg="Camposporium">C.</tp:taxon-name-part><tp:taxon-name-part taxon-name-part-type="species" reg="aquaticum">aquaticum</tp:taxon-name-part></tp:taxon-name>
                        </italic>
                      </bold>
                    </td><td rowspan="1" colspan="1">
                      <bold>75–92 × 5.5–6.5 μm</bold>
                    </td><td rowspan="1" colspan="1">
                      <bold>4–8</bold>
                    </td><td rowspan="1" colspan="1">
                      <bold>64–114 × 7.5–11.5 μm</bold>
                    </td><td rowspan="1" colspan="1">
                      <bold>6–13</bold>
                    </td><td rowspan="1" colspan="1">
                      <bold>Brown, paler end cells</bold>
                    </td><td rowspan="1" colspan="1">
                      <bold>1 (simple)</bold>
                    </td><td rowspan="1" colspan="1">
                      <bold>Septate</bold>
                    </td><td rowspan="1" colspan="1"/><td rowspan="1" colspan="1">
                      <bold>This study</bold>
                    </td></tr><tr><td rowspan="1" colspan="1">
                      <italic>
                        <tp:taxon-name><tp:taxon-name-part taxon-name-part-type="genus" reg="Camposporium">C.</tp:taxon-name-part><tp:taxon-name-part taxon-name-part-type="species" reg="atypicum">atypicum</tp:taxon-name-part></tp:taxon-name>
                      </italic>
                    </td><td rowspan="1" colspan="1">150–685 × 5–10</td><td rowspan="1" colspan="1">Septate</td><td rowspan="1" colspan="1">35–42 × 13–15</td><td rowspan="1" colspan="1">5–7</td><td rowspan="1" colspan="1">Brown, paler end cells</td><td rowspan="1" colspan="1">0</td><td rowspan="1" colspan="1">–</td><td rowspan="1" colspan="1">–</td><td rowspan="1" colspan="1">
                      <xref ref-type="bibr" rid="B50">Koukol and Delgado (2021)</xref>
                    </td></tr><tr><td rowspan="1" colspan="1">
                      <italic>
                        <tp:taxon-name><tp:taxon-name-part taxon-name-part-type="genus" reg="Camposporium">C.</tp:taxon-name-part><tp:taxon-name-part taxon-name-part-type="species" reg="cambrense">cambrense</tp:taxon-name-part></tp:taxon-name>
                      </italic>
                    </td><td rowspan="1" colspan="1">22–84 × 6–7</td><td rowspan="1" colspan="1">3–10</td><td rowspan="1" colspan="1">62–115 × 8–10</td><td rowspan="1" colspan="1">Up to 15</td><td rowspan="1" colspan="1">Pale–brown, paler end cells</td><td rowspan="1" colspan="1">1(simple)</td><td rowspan="1" colspan="1">Septate</td><td rowspan="1" colspan="1">32–126</td><td rowspan="1" colspan="1">
                      <xref ref-type="bibr" rid="B36">Hughes (1951)</xref>
                    </td></tr><tr><td rowspan="1" colspan="1">
                      <italic>
                        <tp:taxon-name><tp:taxon-name-part taxon-name-part-type="genus" reg="Camposporium">C.</tp:taxon-name-part><tp:taxon-name-part taxon-name-part-type="species" reg="dulciaquae">dulciaquae</tp:taxon-name-part></tp:taxon-name>
                      </italic>
                    </td><td rowspan="1" colspan="1">16–95 × 5–9</td><td rowspan="1" colspan="1">Septate</td><td rowspan="1" colspan="1">100–130 × 8.5–13</td><td rowspan="1" colspan="1">8–11</td><td rowspan="1" colspan="1">Brown, paler end cells</td><td rowspan="1" colspan="1">(2–)3 (simple)</td><td rowspan="1" colspan="1">Aseptate</td><td rowspan="1" colspan="1"/><td rowspan="1" colspan="1">
                      <xref ref-type="bibr" rid="B13">Calabon et al. (2021)</xref>
                    </td></tr><tr><td rowspan="1" colspan="1">
                      <italic>
                        <tp:taxon-name><tp:taxon-name-part taxon-name-part-type="genus" reg="Camposporium">C.</tp:taxon-name-part><tp:taxon-name-part taxon-name-part-type="species" reg="fusisporum">fusisporum</tp:taxon-name-part></tp:taxon-name>
                      </italic>
                    </td><td rowspan="1" colspan="1">100–145 × 6.5–10</td><td rowspan="1" colspan="1">10–15</td><td rowspan="1" colspan="1">86–115 × 13.5–19</td><td rowspan="1" colspan="1">8–11</td><td rowspan="1" colspan="1">Brown, paler end cells</td><td rowspan="1" colspan="1">2–3 (simple)</td><td rowspan="1" colspan="1">Aseptate</td><td rowspan="1" colspan="1">17–40</td><td rowspan="1" colspan="1">
                      <xref ref-type="bibr" rid="B102">Whitton et al. (2002)</xref>
                    </td></tr><tr><td rowspan="1" colspan="1">
                      <bold>
                        <italic>
                          <tp:taxon-name><tp:taxon-name-part taxon-name-part-type="genus" reg="Camposporium"/><tp:taxon-name-part taxon-name-part-type="species" reg="guizhouense">guizhouense</tp:taxon-name-part></tp:taxon-name>
                        </italic>
                      </bold>
                    </td><td rowspan="1" colspan="1">
                      <bold>60–110 × 4–6.5</bold>
                    </td><td rowspan="1" colspan="1">
                      <bold>3–9</bold>
                    </td><td rowspan="1" colspan="1">
                      <bold>58–81.5 × 7–9</bold>
                    </td><td rowspan="1" colspan="1">
                      <bold>8–11</bold>
                    </td><td rowspan="1" colspan="1">
                      <bold>Pale–brown, paler end cells</bold>
                    </td><td rowspan="1" colspan="1">
                      <bold>2 (simple)</bold>
                    </td><td rowspan="1" colspan="1">
                      <bold>Aseptate</bold>
                    </td><td rowspan="1" colspan="1">
                      <bold>24.5–47.5</bold>
                    </td><td rowspan="1" colspan="1"><bold>This stud</bold>y</td></tr><tr><td rowspan="1" colspan="1">
                      <italic>
                        <tp:taxon-name><tp:taxon-name-part taxon-name-part-type="genus" reg="Camposporium">C.</tp:taxon-name-part><tp:taxon-name-part taxon-name-part-type="species" reg="hyalinum">hyalinum</tp:taxon-name-part></tp:taxon-name>
                      </italic>
                    </td><td rowspan="1" colspan="1">10–40 × 4–6</td><td rowspan="1" colspan="1">0–1</td><td rowspan="1" colspan="1">20–75 × 3–5</td><td rowspan="1" colspan="1">2–6</td><td rowspan="1" colspan="1">Hyaline, concolourous</td><td rowspan="1" colspan="1">1 (simple)</td><td rowspan="1" colspan="1">Aseptate</td><td rowspan="1" colspan="1">16–55</td><td rowspan="1" colspan="1">
                      <xref ref-type="bibr" rid="B1">Abdullah (1980)</xref>
                    </td></tr><tr><td rowspan="1" colspan="1">
                      <italic>
                        <tp:taxon-name><tp:taxon-name-part taxon-name-part-type="genus" reg="Camposporium">C.</tp:taxon-name-part><tp:taxon-name-part taxon-name-part-type="species" reg="hyderabadense">hyderabadense</tp:taxon-name-part></tp:taxon-name>
                      </italic>
                    </td><td rowspan="1" colspan="1">25.2–39.6 × 3.6–5.4</td><td rowspan="1" colspan="1">1–3</td><td rowspan="1" colspan="1">32.4–54 × 3.6–7.2</td><td rowspan="1" colspan="1">5–9</td><td rowspan="1" colspan="1">Dark–brown, concolourous</td><td rowspan="1" colspan="1">1–4 (simple)</td><td rowspan="1" colspan="1">Aseptate</td><td rowspan="1" colspan="1">Up to 43.2</td><td rowspan="1" colspan="1">Rama and Rao (1964)</td></tr><tr><td rowspan="1" colspan="1">
                      <italic>
                        <tp:taxon-name><tp:taxon-name-part taxon-name-part-type="genus" reg="Camposporium">C.</tp:taxon-name-part><tp:taxon-name-part taxon-name-part-type="species" reg="indicum">indicum</tp:taxon-name-part></tp:taxon-name>
                      </italic>
                    </td><td rowspan="1" colspan="1">28.5–50.4 × 3.6–7.2</td><td rowspan="1" colspan="1">2–5</td><td rowspan="1" colspan="1">21.6–72 × 3.6–7.2</td><td rowspan="1" colspan="1">3–14</td><td rowspan="1" colspan="1">Dark–brown, paler end cells</td><td rowspan="1" colspan="1">0</td><td rowspan="1" colspan="1">–</td><td rowspan="1" colspan="1">–</td><td rowspan="1" colspan="1">Rama and Rao (1964)</td></tr><tr><td rowspan="1" colspan="1">
                      <italic>
                        <tp:taxon-name><tp:taxon-name-part taxon-name-part-type="genus" reg="Camposporium">C.</tp:taxon-name-part><tp:taxon-name-part taxon-name-part-type="species" reg="japonicum">japonicum</tp:taxon-name-part></tp:taxon-name>
                      </italic>
                    </td><td rowspan="1" colspan="1">37.5–77.5 × 5–6.5</td><td rowspan="1" colspan="1">5</td><td rowspan="1" colspan="1">42.5–70 × 5–7.5</td><td rowspan="1" colspan="1">7–10</td><td rowspan="1" colspan="1">Pale–brown, concolourous</td><td rowspan="1" colspan="1">0–1 (2–4–branched)</td><td rowspan="1" colspan="1">Aseptate</td><td rowspan="1" colspan="1">Up to 36</td><td rowspan="1" colspan="1">
                      <xref ref-type="bibr" rid="B41">Ichinoe (1971)</xref>
                    </td></tr><tr><td rowspan="1" colspan="1">
                      <italic>
                        <tp:taxon-name><tp:taxon-name-part taxon-name-part-type="genus" reg="Camposporium">C.</tp:taxon-name-part><tp:taxon-name-part taxon-name-part-type="species" reg="laundonii">laundonii</tp:taxon-name-part></tp:taxon-name>
                      </italic>
                    </td><td rowspan="1" colspan="1">Up to 40 × 5–8</td><td rowspan="1" colspan="1">0–2</td><td rowspan="1" colspan="1">50–150 × 13–17</td><td rowspan="1" colspan="1">4–9</td><td rowspan="1" colspan="1">Brown, paler end cells</td><td rowspan="1" colspan="1">1–2 (simple)</td><td rowspan="1" colspan="1">Septate</td><td rowspan="1" colspan="1">Up to 60</td><td rowspan="1" colspan="1">
                      <xref ref-type="bibr" rid="B23">Ellis (1976)</xref>
                    </td></tr><tr><td rowspan="1" colspan="1">
                      <italic>
                        <tp:taxon-name><tp:taxon-name-part taxon-name-part-type="genus" reg="Camposporium">C.</tp:taxon-name-part><tp:taxon-name-part taxon-name-part-type="species" reg="lycopodiellae">lycopodiellae</tp:taxon-name-part></tp:taxon-name>
                      </italic>
                    </td><td rowspan="1" colspan="1">20–50 × 3–5</td><td rowspan="1" colspan="1">1–2</td><td rowspan="1" colspan="1">(65–)75–85(–100) × (7–)8(–9)</td><td rowspan="1" colspan="1">(7–)8–9(–11)</td><td rowspan="1" colspan="1">Pale–brown, hyaline at both end cells</td><td rowspan="1" colspan="1">0</td><td rowspan="1" colspan="1">–</td><td rowspan="1" colspan="1">–</td><td rowspan="1" colspan="1"><xref ref-type="bibr" rid="B18">Crous et al. (2018)</xref>; <xref ref-type="bibr" rid="B39">Hyde et al. (2020a)</xref></td></tr><tr><td rowspan="1" colspan="1">
                      <italic>
                        <tp:taxon-name><tp:taxon-name-part taxon-name-part-type="genus" reg="Camposporium">C.</tp:taxon-name-part><tp:taxon-name-part taxon-name-part-type="species" reg="marylandicum">marylandicum</tp:taxon-name-part></tp:taxon-name>
                      </italic>
                    </td><td rowspan="1" colspan="1">41–127 × 2–3</td><td rowspan="1" colspan="1">0–5</td><td rowspan="1" colspan="1">24.7–44 × 4.5–6.5</td><td rowspan="1" colspan="1">5–10</td><td rowspan="1" colspan="1">Hyaline, concolourous</td><td rowspan="1" colspan="1">1 (simple)</td><td rowspan="1" colspan="1">?</td><td rowspan="1" colspan="1">33.5–80</td><td rowspan="1" colspan="1">
                      <xref ref-type="bibr" rid="B85">Shearer (1974)</xref>
                    </td></tr><tr><td rowspan="1" colspan="1">
                      <italic>
                        <tp:taxon-name><tp:taxon-name-part taxon-name-part-type="genus" reg="Camposporium">C.</tp:taxon-name-part><tp:taxon-name-part taxon-name-part-type="species" reg="microsporum">microsporum</tp:taxon-name-part></tp:taxon-name>
                      </italic>
                    </td><td rowspan="1" colspan="1">Up to 72 × 3.6–7.2</td><td rowspan="1" colspan="1">1–5</td><td rowspan="1" colspan="1">25.8–36 × 7.2–9</td><td rowspan="1" colspan="1">2–6</td><td rowspan="1" colspan="1">Pale–brown to brown, concolourous</td><td rowspan="1" colspan="1">1–2 (simple)</td><td rowspan="1" colspan="1">Aseptate</td><td rowspan="1" colspan="1">10.8–28.8</td><td rowspan="1" colspan="1">Rama and Rao (1964)</td></tr><tr><td rowspan="1" colspan="1">
                      <italic>
                        <tp:taxon-name><tp:taxon-name-part taxon-name-part-type="genus" reg="Camposporium">C.</tp:taxon-name-part><tp:taxon-name-part taxon-name-part-type="species" reg="multiseptata">multiseptata</tp:taxon-name-part></tp:taxon-name>
                      </italic>
                    </td><td rowspan="1" colspan="1">short</td><td rowspan="1" colspan="1">Septate</td><td rowspan="1" colspan="1">97–111 × 9–11</td><td rowspan="1" colspan="1">10–13</td><td rowspan="1" colspan="1">Dark–brown, paler end cells</td><td rowspan="1" colspan="1">1 (simple)</td><td rowspan="1" colspan="1">Septate</td><td rowspan="1" colspan="1">11–17</td><td rowspan="1" colspan="1">
                      <xref ref-type="bibr" rid="B39">Hyde et al. (2020a)</xref>
                    </td></tr><tr><td rowspan="1" colspan="1">
                      <italic>
                        <tp:taxon-name><tp:taxon-name-part taxon-name-part-type="genus" reg="Camposporium">C.</tp:taxon-name-part><tp:taxon-name-part taxon-name-part-type="species" reg="ontariense">ontariense</tp:taxon-name-part></tp:taxon-name>
                      </italic>
                    </td><td rowspan="1" colspan="1">45–200 × 5–7</td><td rowspan="1" colspan="1">6–8</td><td rowspan="1" colspan="1">20–35 (20–53) × 8–12 (6.5–12)</td><td rowspan="1" colspan="1">3–7 (3–9)</td><td rowspan="1" colspan="1">Pale–brown, concolourous</td><td rowspan="1" colspan="1">0</td><td rowspan="1" colspan="1">–</td><td rowspan="1" colspan="1">–</td><td rowspan="1" colspan="1">
                      <xref ref-type="bibr" rid="B67">Matsushima (1983)</xref>
                    </td></tr><tr><td rowspan="1" colspan="1">
                      <italic>
                        <tp:taxon-name><tp:taxon-name-part taxon-name-part-type="genus" reg="Camposporium">C.</tp:taxon-name-part><tp:taxon-name-part taxon-name-part-type="species" reg="pellucidum">pellucidum</tp:taxon-name-part></tp:taxon-name>
                      </italic>
                    </td><td rowspan="1" colspan="1">30 to 150 × 5–8</td><td rowspan="1" colspan="1">Up to 10</td><td rowspan="1" colspan="1">78–140 × 7.5–12</td><td rowspan="1" colspan="1">Up to 16</td><td rowspan="1" colspan="1">Pale–brown, paler end cells</td><td rowspan="1" colspan="1">1(simple)</td><td rowspan="1" colspan="1">Septate</td><td rowspan="1" colspan="1">30–145</td><td rowspan="1" colspan="1"><xref ref-type="bibr" rid="B36">Hughes 1951</xref>; <xref ref-type="bibr" rid="B39">Hyde et al. (2020a)</xref></td></tr><tr><td rowspan="1" colspan="1">
                      <italic>
                        <tp:taxon-name><tp:taxon-name-part taxon-name-part-type="genus" reg="Camposporium">C.</tp:taxon-name-part><tp:taxon-name-part taxon-name-part-type="species" reg="quercicola">quercicola</tp:taxon-name-part></tp:taxon-name>
                      </italic>
                    </td><td rowspan="1" colspan="1">15–60 × 3.5–4</td><td rowspan="1" colspan="1">1–3</td><td rowspan="1" colspan="1">28–45 × 3.5–4.5</td><td rowspan="1" colspan="1">5–9</td><td rowspan="1" colspan="1">Pale–brown, paler end cells</td><td rowspan="1" colspan="1">0–3 (simple)</td><td rowspan="1" colspan="1">Aseptate</td><td rowspan="1" colspan="1">Up to 30</td><td rowspan="1" colspan="1">
                      <xref ref-type="bibr" rid="B68">Mercado et al. (1995)</xref>
                    </td></tr><tr><td rowspan="1" colspan="1">
                      <italic>
                        <tp:taxon-name><tp:taxon-name-part taxon-name-part-type="genus" reg="Camposporium">C.</tp:taxon-name-part><tp:taxon-name-part taxon-name-part-type="species" reg="ramosum">ramosum</tp:taxon-name-part></tp:taxon-name>
                      </italic>
                    </td><td rowspan="1" colspan="1">70–138 × 5.2–6</td><td rowspan="1" colspan="1">4–10</td><td rowspan="1" colspan="1">80–112 × 6.4–9.6</td><td rowspan="1" colspan="1">8–15</td><td rowspan="1" colspan="1">Brown, paler end cells</td><td rowspan="1" colspan="1">1(1–3–branched)</td><td rowspan="1" colspan="1">1–2 septate</td><td rowspan="1" colspan="1">20–60</td><td rowspan="1" colspan="1">
                      <xref ref-type="bibr" rid="B102">Whitton et al. (2002)</xref>
                    </td></tr><tr><td rowspan="1" colspan="1">
                      <italic>
                        <tp:taxon-name><tp:taxon-name-part taxon-name-part-type="genus" reg="Camposporium">C.</tp:taxon-name-part><tp:taxon-name-part taxon-name-part-type="species" reg="septatum">septatum</tp:taxon-name-part></tp:taxon-name>
                      </italic>
                    </td><td rowspan="1" colspan="1">–</td><td rowspan="1" colspan="1">Septate</td><td rowspan="1" colspan="1">98–125 × 7–11.5</td><td rowspan="1" colspan="1">(8–)9 (–11)</td><td rowspan="1" colspan="1">Median brown, paler end cells</td><td rowspan="1" colspan="1">(2–)3 (simple)</td><td rowspan="1" colspan="1">Aseptate</td><td rowspan="1" colspan="1">–</td><td rowspan="1" colspan="1">
                      <xref ref-type="bibr" rid="B39">Hyde et al. (2020a)</xref>
                    </td></tr><tr><td rowspan="1" colspan="1">
                      <italic>
                        <tp:taxon-name><tp:taxon-name-part taxon-name-part-type="genus" reg="Camposporium"/><tp:taxon-name-part taxon-name-part-type="species" reg="scolecosporium">scolecosporium</tp:taxon-name-part></tp:taxon-name>
                      </italic>
                    </td><td rowspan="1" colspan="1">10–20 × 2.5–4.5</td><td rowspan="1" colspan="1">0–3</td><td rowspan="1" colspan="1">48–108 × 3–4</td><td rowspan="1" colspan="1">6–12</td><td rowspan="1" colspan="1">Hyaline, concolourous</td><td rowspan="1" colspan="1">0</td><td rowspan="1" colspan="1">–</td><td rowspan="1" colspan="1">–</td><td rowspan="1" colspan="1">
                      <xref ref-type="bibr" rid="B48">Kobayasi (1971)</xref>
                    </td></tr><tr><td rowspan="1" colspan="1">
                      <italic>
                        <tp:taxon-name><tp:taxon-name-part taxon-name-part-type="genus" reg="Camposporium">C.</tp:taxon-name-part><tp:taxon-name-part taxon-name-part-type="species" reg="valdivianum">valdivianum</tp:taxon-name-part></tp:taxon-name>
                      </italic>
                    </td><td rowspan="1" colspan="1">91–114 × 8.5–11</td><td rowspan="1" colspan="1">7–9</td><td rowspan="1" colspan="1">38–40 × 12–15</td><td rowspan="1" colspan="1">7</td><td rowspan="1" colspan="1">Pale brown to dark brown, paler end cells</td><td rowspan="1" colspan="1">0</td><td rowspan="1" colspan="1">–</td><td rowspan="1" colspan="1">–</td><td rowspan="1" colspan="1"><xref ref-type="bibr" rid="B55">Li et al. (2017)</xref>; <xref ref-type="bibr" rid="B50">Koukol and Delgado (2021)</xref></td></tr><tr><td rowspan="1" colspan="1">
                      <italic>
                        <tp:taxon-name><tp:taxon-name-part taxon-name-part-type="genus" reg="Camposporium">C.</tp:taxon-name-part><tp:taxon-name-part taxon-name-part-type="species" reg="verruculosum">verruculosum</tp:taxon-name-part></tp:taxon-name>
                      </italic>
                    </td><td rowspan="1" colspan="1">49–65 × 5.5–7.5</td><td rowspan="1" colspan="1">1–3</td><td rowspan="1" colspan="1">59–66 × 15–18</td><td rowspan="1" colspan="1">8–10</td><td rowspan="1" colspan="1">Drown to dark brown, paler end cells</td><td rowspan="1" colspan="1">0</td><td rowspan="1" colspan="1">–</td><td rowspan="1" colspan="1">–</td><td rowspan="1" colspan="1"><xref ref-type="bibr" rid="B55">Li et al. (2017)</xref>; <xref ref-type="bibr" rid="B50">Koukol and Delgado (2021)</xref></td></tr></tbody></table></table-wrap></tp:treatment-sec><ref-list><ref id="B30"><mixed-citation xmlns:xlink="http://www.w3.org/1999/xlink" xlink:type="simple"><person-group><name name-style="western"><surname>Harkness</surname><given-names>HW</given-names></name></person-group> (<year>1884</year>) <article-title>New species of Californian fungi.</article-title><source>Bulletin of the California Academy of Sciences</source><volume>1</volume>: <fpage>29</fpage>–<lpage>47</lpage>.</mixed-citation></ref><ref id="B50"><mixed-citation xmlns:xlink="http://www.w3.org/1999/xlink" xlink:type="simple"><person-group><name name-style="western"><surname>Koukol</surname><given-names>O</given-names></name><name name-style="western"><surname>Delgado</surname><given-names>G</given-names></name></person-group> (<year>2021</year>) <article-title>Why morphology matters: The negative consequences of hasty descriptions of putative novelties in asexual ascomycetes.</article-title><source>IMA Fungus</source><volume>12</volume>(<issue>1</issue>): <fpage>26</fpage>. <ext-link xlink:href="10.1186/s43008-021-00073-z" ext-link-type="doi" xlink:type="simple">https://doi.org/10.1186/s43008-021-00073-z</ext-link></mixed-citation></ref><ref id="B36"><mixed-citation xmlns:xlink="http://www.w3.org/1999/xlink" xlink:type="simple"><person-group><name name-style="western"><surname>Hughes</surname><given-names>SJ</given-names></name></person-group> (<year>1951</year>) Studies on micro–fungi. Ill. <italic><tp:taxon-name><tp:taxon-name-part taxon-name-part-type="genus">Mastigosporium</tp:taxon-name-part></tp:taxon-name></italic>, <italic><tp:taxon-name><tp:taxon-name-part taxon-name-part-type="genus">Camposporium</tp:taxon-name-part></tp:taxon-name></italic>, and <italic><tp:taxon-name><tp:taxon-name-part taxon-name-part-type="genus">C.ratophorum.</tp:taxon-name-part></tp:taxon-name></italic> Mycological Papers 36: 1–43.</mixed-citation></ref><ref id="B13"><mixed-citation xmlns:xlink="http://www.w3.org/1999/xlink" xlink:type="simple"><person-group><name name-style="western"><surname>Calabon</surname><given-names>MS</given-names></name><name name-style="western"><surname>Jones</surname><given-names>EBG</given-names></name><name name-style="western"><surname>Boonmee</surname><given-names>S</given-names></name><name name-style="western"><surname>Doilom</surname><given-names>M</given-names></name><name name-style="western"><surname>Lumyong</surname><given-names>SHKD</given-names></name><name name-style="western"><surname>Hyde</surname><given-names>KD</given-names></name></person-group> (<year>2021</year>) <article-title>Five novel freshwater <tp:taxon-name><tp:taxon-name-part taxon-name-part-type="class">Ascomycetes</tp:taxon-name-part></tp:taxon-name> indicate high undiscovered diversity in lotic habitats in Thailand.</article-title><source>Journal of <tp:taxon-name><tp:taxon-name-part taxon-name-part-type="kingdom">Fungi</tp:taxon-name-part></tp:taxon-name></source><volume>7</volume>(<issue>2</issue>): <fpage>117</fpage>. <ext-link xlink:href="10.3390/jof7020117" ext-link-type="doi" xlink:type="simple">https://doi.org/10.3390/jof7020117</ext-link></mixed-citation></ref><ref id="B102"><mixed-citation xmlns:xlink="http://www.w3.org/1999/xlink" xlink:type="simple"><person-group><name name-style="western"><surname>Whitton</surname><given-names>SR</given-names></name><name name-style="western"><surname>McKenzie</surname><given-names>EHC</given-names></name><name name-style="western"><surname>Hyde</surname><given-names>KD</given-names></name></person-group> (<year>2002</year>) <article-title>Microfungi on the <tp:taxon-name><tp:taxon-name-part taxon-name-part-type="family">Pandanaceae</tp:taxon-name-part></tp:taxon-name>: Two new species of <italic><tp:taxon-name><tp:taxon-name-part taxon-name-part-type="genus">Camposporium</tp:taxon-name-part></tp:taxon-name></italic> and key to the genus.</article-title><source>Fungal Diversity</source><volume>11</volume>: <fpage>177</fpage>–<lpage>187</lpage>.</mixed-citation></ref><ref id="B1"><mixed-citation xmlns:xlink="http://www.w3.org/1999/xlink" xlink:type="simple"><person-group><name name-style="western"><surname>Abdullah</surname><given-names>SK</given-names></name></person-group> (<year>1980</year>) <article-title>Two hyphomycetes on litter in stagnant water from Britain.</article-title><source>Transactions of the British Mycological Society</source><volume>75</volume>(<issue>3</issue>): <fpage>514</fpage>–<lpage>517</lpage>. <ext-link xlink:href="10.1016/S0007-1536(80)80140-9" ext-link-type="doi" xlink:type="simple">https://doi.org/10.1016/S0007-1536(80)80140-9</ext-link></mixed-citation></ref><ref id="B41"><mixed-citation xmlns:xlink="http://www.w3.org/1999/xlink" xlink:type="simple"><person-group><name name-style="western"><surname>Ichinoe</surname><given-names>M</given-names></name></person-group> (<year>1971</year>) <article-title><tp:taxon-name><tp:taxon-name-part taxon-name-part-type="genus">Camposporium</tp:taxon-name-part></tp:taxon-name> species from Japan.</article-title><source>Nippon Kingakkai Kaiho</source><volume>12</volume>: <fpage>79</fpage>–<lpage>88</lpage>.</mixed-citation></ref><ref id="B23"><mixed-citation xmlns:xlink="http://www.w3.org/1999/xlink" xlink:type="simple"><person-group><name name-style="western"><surname>Ellis</surname><given-names>MB</given-names></name></person-group> (<year>1976</year>) More Dematiaceous hyphomycetes. Commonwealth Mycological Institute, Kew, 1–507. <ext-link xlink:href="10.1079/9780851983653.0000" ext-link-type="doi" xlink:type="simple">https://doi.org/10.1079/9780851983653.0000</ext-link></mixed-citation></ref><ref id="B18"><mixed-citation xmlns:xlink="http://www.w3.org/1999/xlink" xlink:type="simple"><person-group><name name-style="western"><surname>Crous</surname><given-names>PW</given-names></name><name name-style="western"><surname>Schumacher</surname><given-names>PK</given-names></name><name name-style="western"><surname>Wingfield</surname><given-names>MJ</given-names></name><name name-style="western"><surname>Akulov</surname><given-names>A</given-names></name><name name-style="western"><surname>Denman</surname><given-names>S</given-names></name><name name-style="western"><surname>Roux</surname><given-names>J</given-names></name><name name-style="western"><surname>Braun</surname><given-names>U</given-names></name><name name-style="western"><surname>Burgess</surname><given-names>TI</given-names></name><name name-style="western"><surname>Carnegie</surname><given-names>AJ</given-names></name><name name-style="western"><surname>Váczy</surname><given-names>KZ</given-names></name><name name-style="western"><surname>Guatimosim</surname><given-names>E</given-names></name><name name-style="western"><surname>Schwartsburd</surname><given-names>PB</given-names></name><name name-style="western"><surname>Barreto</surname><given-names>RW</given-names></name><name name-style="western"><surname>HernándezRestrepo</surname><given-names>M</given-names></name><name name-style="western"><surname>Lombard</surname><given-names>L</given-names></name><name name-style="western"><surname>Groenewald</surname><given-names>JZ</given-names></name></person-group> (<year>2018</year>) <article-title>New and interesting fungi. 1.</article-title><source>Fungal Systematics and Evolution</source><volume>1</volume>: <fpage>169</fpage>–<lpage>215</lpage>. <ext-link xlink:href="10.3114/fuse.2018.01.08" ext-link-type="doi" xlink:type="simple">https://doi.org/10.3114/fuse.2018.01.08</ext-link></mixed-citation></ref><ref id="B39"><mixed-citation xmlns:xlink="http://www.w3.org/1999/xlink" xlink:type="simple"><person-group><name name-style="western"><surname>Hyde</surname><given-names>KD</given-names></name><name name-style="western"><surname>Dong</surname><given-names>Y</given-names></name><name name-style="western"><surname>Phookamsak</surname><given-names>R</given-names></name><name name-style="western"><surname>Jeewon</surname><given-names>R</given-names></name><name name-style="western"><surname>Bhat</surname><given-names>DJ</given-names></name><name name-style="western"><surname>Jones</surname><given-names>EBG</given-names></name><name name-style="western"><surname>Liu</surname><given-names>NG</given-names></name><name name-style="western"><surname>Abeywickrama</surname><given-names>PD</given-names></name><name name-style="western"><surname>Mapook</surname><given-names>A</given-names></name><name name-style="western"><surname>Wei</surname><given-names>DP</given-names></name><name name-style="western"><surname>Perera</surname><given-names>RH</given-names></name><name name-style="western"><surname>Manawasinghe</surname><given-names>IS</given-names></name><name name-style="western"><surname>Pem</surname><given-names>D</given-names></name><name name-style="western"><surname>Bundhun</surname><given-names>D</given-names></name><name name-style="western"><surname>Karunarathna</surname><given-names>A</given-names></name><name name-style="western"><surname>Ekanayaka</surname><given-names>AH</given-names></name><name name-style="western"><surname>Bao</surname><given-names>DF</given-names></name><name name-style="western"><surname>Li</surname><given-names>JF</given-names></name><name name-style="western"><surname>Samarakoon</surname><given-names>MC</given-names></name><name name-style="western"><surname>Chaiwan</surname><given-names>N</given-names></name><name name-style="western"><surname>Lin</surname><given-names>CG</given-names></name><name name-style="western"><surname>Phutthacharoen</surname><given-names>K</given-names></name><name name-style="western"><surname>Zhang</surname><given-names>SN</given-names></name><name name-style="western"><surname>Senanayake</surname><given-names>IC</given-names></name><name name-style="western"><surname>Goonasekara</surname><given-names>ID</given-names></name><name name-style="western"><surname>Thambugala</surname><given-names>KM</given-names></name><name name-style="western"><surname>Phukhamsakda</surname><given-names>C</given-names></name><name name-style="western"><surname>Tennakoon</surname><given-names>DS</given-names></name><name name-style="western"><surname>Jiang</surname><given-names>HB</given-names></name><name name-style="western"><surname>Yang</surname><given-names>J</given-names></name><name name-style="western"><surname>Zeng</surname><given-names>M</given-names></name><name name-style="western"><surname>Huanraluek</surname><given-names>N</given-names></name><name name-style="western"><surname>Liu</surname><given-names>JK</given-names></name><name name-style="western"><surname>Wijesinghe</surname><given-names>SN</given-names></name><name name-style="western"><surname>Tian</surname><given-names>Q</given-names></name><name name-style="western"><surname>Tibpromma</surname><given-names>S</given-names></name><name name-style="western"><surname>Brahmanage</surname><given-names>RS</given-names></name><name name-style="western"><surname>Boonmee</surname><given-names>S</given-names></name><name name-style="western"><surname>Huang</surname><given-names>SK</given-names></name><name name-style="western"><surname>Thiyagaraja</surname><given-names>V</given-names></name><name name-style="western"><surname>Lu</surname><given-names>YZ</given-names></name><name name-style="western"><surname>Jayawardena</surname><given-names>RS</given-names></name><name name-style="western"><surname>Dong</surname><given-names>W</given-names></name><name name-style="western"><surname>Yang</surname><given-names>EF</given-names></name><name name-style="western"><surname>Singh</surname><given-names>SK</given-names></name><name name-style="western"><surname>Singh</surname><given-names>SM</given-names></name><name name-style="western"><surname>Rana</surname><given-names>S</given-names></name><name name-style="western"><surname>Lad</surname><given-names>SS</given-names></name><name name-style="western"><surname>Anand</surname><given-names>G</given-names></name><name name-style="western"><surname>Devadatha</surname><given-names>B</given-names></name><name name-style="western"><surname>Niranjan</surname><given-names>M</given-names></name><name name-style="western"><surname>Sarma</surname><given-names>VV</given-names></name><name name-style="western"><surname>Liimatainen</surname><given-names>K</given-names></name><name name-style="western"><surname>Aguirre‐Hudson</surname><given-names>B</given-names></name><name name-style="western"><surname>Niskanen</surname><given-names>T</given-names></name><name name-style="western"><surname>Overall</surname><given-names>A</given-names></name><name name-style="western"><surname>Alvarenga</surname><given-names>RLM</given-names></name><name name-style="western"><surname>Gibertoni</surname><given-names>TB</given-names></name><name name-style="western"><surname>Pfliegler</surname><given-names>WP</given-names></name><name name-style="western"><surname>Horváth</surname><given-names>E</given-names></name><name name-style="western"><surname>Imre</surname><given-names>A</given-names></name><name name-style="western"><surname>Alves</surname><given-names>AL</given-names></name><name name-style="western"><surname>Santos</surname><given-names>ACS</given-names></name><name name-style="western"><surname>Tiago</surname><given-names>PV</given-names></name><name name-style="western"><surname>Bulgakov</surname><given-names>TS</given-names></name><name name-style="western"><surname>Wanasinghe</surname><given-names>DN</given-names></name><name name-style="western"><surname>Bahkali</surname><given-names>AH</given-names></name><name name-style="western"><surname>Doilom</surname><given-names>M</given-names></name><name name-style="western"><surname>Elgorban</surname><given-names>AM</given-names></name><name name-style="western"><surname>Maharachchikumbura</surname><given-names>SSN</given-names></name><name name-style="western"><surname>Rajeshkumar</surname><given-names>KC</given-names></name><name name-style="western"><surname>Haelewaters</surname><given-names>D</given-names></name><name name-style="western"><surname>Mortimer</surname><given-names>PE</given-names></name><name name-style="western"><surname>Zhao</surname><given-names>Q</given-names></name><name name-style="western"><surname>Lumyong</surname><given-names>S</given-names></name><name name-style="western"><surname>Xu</surname><given-names>JC</given-names></name><name name-style="western"><surname>Sheng</surname><given-names>J</given-names></name></person-group> (<year>2020a</year>) <article-title>Fungal diversity notes 1151–1276.</article-title><source>Fungal Diversity</source><volume>100</volume>(<issue>1</issue>): <fpage>5</fpage>–<lpage>277</lpage>. <ext-link xlink:href="10.1007/s13225-020-00439-5" ext-link-type="doi" xlink:type="simple">https://doi.org/10.1007/s13225-020-00439-5</ext-link></mixed-citation></ref><ref id="B85"><mixed-citation xmlns:xlink="http://www.w3.org/1999/xlink" xlink:type="simple"><person-group><name name-style="western"><surname>Shearer</surname><given-names>CA</given-names></name></person-group> (<year>1974</year>) <article-title><tp:taxon-name><tp:taxon-name-part taxon-name-part-type="kingdom">Fungi</tp:taxon-name-part></tp:taxon-name> of the Chesapeake Bay and its tributaries IV. Three new species from the Patuxent River.</article-title><source>Mycologia</source><volume>66</volume>(<issue>1</issue>): <fpage>16</fpage>–<lpage>24</lpage>. <ext-link xlink:href="10.1080/00275514.1974.12019568" ext-link-type="doi" xlink:type="simple">https://doi.org/10.1080/00275514.1974.12019568</ext-link></mixed-citation></ref><ref id="B67"><mixed-citation xmlns:xlink="http://www.w3.org/1999/xlink" xlink:type="simple"><person-group><name name-style="western"><surname>Matsushima</surname><given-names>T</given-names></name></person-group> (<year>1983</year>) Matsushima mycological memoirs No. 3. Published by the author, Kobe, Japan. <ext-link xlink:href="10.2307/3793127" ext-link-type="doi" xlink:type="simple">https://doi.org/10.2307/3793127</ext-link></mixed-citation></ref><ref id="B68"><mixed-citation xmlns:xlink="http://www.w3.org/1999/xlink" xlink:type="simple"><person-group><name name-style="western"><surname>Mercado</surname><given-names>SA</given-names></name><name name-style="western"><surname>Heredia</surname><given-names>G</given-names></name><name name-style="western"><surname>Mena</surname><given-names>PJ</given-names></name></person-group> (<year>1995</year>) <article-title>ew species of dematiaceous hyphomycetes from Veracruz, Mexico.</article-title><source>Mycotaxon</source><volume>55</volume>: <fpage>491</fpage>–<lpage>499</lpage>.</mixed-citation></ref><ref id="B48"><mixed-citation xmlns:xlink="http://www.w3.org/1999/xlink" xlink:type="simple"><person-group><name name-style="western"><surname>Kobayasi</surname><given-names>Y</given-names></name></person-group> (<year>1971</year>) <article-title>Mycological reports from New Guinea and the Solomon Islands (1–11).</article-title><source>Bulletin of the National Science Museum, Tokyo</source><volume>14</volume>(<issue>3</issue>): <fpage>367</fpage>–<lpage>551</lpage>.</mixed-citation></ref><ref id="B55"><mixed-citation xmlns:xlink="http://www.w3.org/1999/xlink" xlink:type="simple"><person-group><name name-style="western"><surname>Li</surname><given-names>JF</given-names></name><name name-style="western"><surname>Jeewon</surname><given-names>R</given-names></name><name name-style="western"><surname>Luo</surname><given-names>ZL</given-names></name><name name-style="western"><surname>Phookamsak</surname><given-names>R</given-names></name><name name-style="western"><surname>Bhat</surname><given-names>DJ</given-names></name><name name-style="western"><surname>Mapook</surname><given-names>A</given-names></name><name name-style="western"><surname>Phukhamsakda</surname><given-names>C</given-names></name><name name-style="western"><surname>Camporesi</surname><given-names>E</given-names></name><name name-style="western"><surname>Lumyong</surname><given-names>S</given-names></name><name name-style="western"><surname>Hyde</surname><given-names>KD</given-names></name></person-group> (<year>2017</year>) <article-title>Morphological characterization and DNA based taxonomy of <italic><tp:taxon-name><tp:taxon-name-part taxon-name-part-type="genus">Fusiconidium</tp:taxon-name-part></tp:taxon-name></italic> gen. nov. with two novel taxa within <tp:taxon-name><tp:taxon-name-part taxon-name-part-type="family">Melanommataceae</tp:taxon-name-part></tp:taxon-name> (<tp:taxon-name><tp:taxon-name-part taxon-name-part-type="order">Pleosporales</tp:taxon-name-part></tp:taxon-name>).</article-title><source>Phytotaxa</source><volume>308</volume>(<issue>2</issue>): <fpage>206</fpage>–<lpage>218</lpage>. <ext-link xlink:href="10.11646/phytotaxa.308.2.2" ext-link-type="doi" xlink:type="simple">https://doi.org/10.11646/phytotaxa.308.2.2</ext-link></mixed-citation></ref></ref-list></tp:taxon-treatment>
