# Supplementary material for: ﻿Freshwater fungi in the karst plateau wetlands from Guizhou Province, China: taxonomic novelties in Melanommataceae (Pleosporales)
Source: MycoKeys. 2025 Feb 7;113:209–36. doi: 10.3897/mycokeys.113.140684 (PMC11829198; doi:10.3897/mycokeys.113.140684)
Supplement: XML Treatment for Camposporium guizhouense [file mycokeys.113.140684-treatment5.xml]

<!DOCTYPE tp:taxon-treatment
  PUBLIC "-//TaxonX//DTD Taxonomic Treatment Publishing DTD v0 20100105//EN" "tax-treatment-NSO.dtd">
<tp:taxon-treatment xmlns:tp="http://www.plazi.org/taxpub"><tp:treatment-meta><kwd-group><label>Taxon classification</label><kwd>
                <named-content content-type="kingdom">Fungi</named-content>
              </kwd><kwd>
                <named-content content-type="order">Pleosporales</named-content>
              </kwd><kwd>
                <named-content content-type="family">Melanommataceae</named-content>
              </kwd></kwd-group><mixed-citation publication-type="journal"><person-group><name><surname>Liu</surname><given-names>Ling-Ling</given-names></name><name><surname>Liu</surname><given-names>Yong-Xiang</given-names></name><name><surname>Chen</surname><given-names>Ya-Ya</given-names></name><name><surname>Gou</surname><given-names>Jiu-Lan</given-names></name><name><surname>Chi</surname><given-names>Feng</given-names></name><name><surname>Liu</surname><given-names>Yi</given-names></name><name><surname>Gu</surname><given-names>Xiao-Feng</given-names></name><name><surname>Wei</surname><given-names>Quan-Quan</given-names></name><name><surname>Zhang</surname><given-names>Meng</given-names></name><name><surname>Liu</surname><given-names>Zuo-Yi</given-names></name><name><surname>Zhou</surname><given-names>Si</given-names></name></person-group><article-title>﻿Freshwater fungi in the karst plateau wetlands from Guizhou Province, China: taxonomic novelties in <tp:taxon-name><tp:taxon-name-part taxon-name-part-type="family">Melanommataceae</tp:taxon-name-part></tp:taxon-name> (<tp:taxon-name><tp:taxon-name-part taxon-name-part-type="order">Pleosporales</tp:taxon-name-part></tp:taxon-name>)</article-title><source>MycoKeys</source><day>07</day><month>02</month><year>2025</year><volume>113</volume><fpage>209</fpage><lpage>236</lpage><pub-id pub-id-type="doi">10.3897/mycokeys.113.140684</pub-id></mixed-citation></tp:treatment-meta><tp:nomenclature><label>﻿</label><tp:taxon-name>
              <object-id xmlns:xlink="http://www.w3.org/1999/xlink" content-type="arpha" xlink:type="simple">73479268-9575-5089-BF9B-E2D1EAF605A2</object-id>
              <tp:taxon-name-part taxon-name-part-type="genus" reg="Camposporium">Camposporium</tp:taxon-name-part>
              <tp:taxon-name-part taxon-name-part-type="species" reg="guizhouense">guizhouense</tp:taxon-name-part>
              <object-id xmlns:xlink="http://www.w3.org/1999/xlink" xlink:type="simple">Index Fungorum: IF902547</object-id>
              <object-id xmlns:xlink="http://www.w3.org/1999/xlink" xlink:type="simple">Facesoffungi Number: FoF15498</object-id>
            </tp:taxon-name><tp:taxon-authority>L.L. Liu &amp; Z.Y. Liu</tp:taxon-authority><tp:taxon-status xmlns:xlink="http://www.w3.org/1999/xlink" xlink:type="simple">sp. nov.</tp:taxon-status><xref ref-type="fig" rid="F5">Fig. 5</xref></tp:nomenclature><tp:treatment-sec sec-type="etymology" id="SECID0EGOBK"><title>Etymology.</title><p>Refers to the location where the holotype was collected.</p></tp:treatment-sec><tp:treatment-sec sec-type="Holotype" id="SECID0ELOBK"><title>Holotype.</title><p><abbrev xmlns:xlink="http://www.w3.org/1999/xlink" content-type="institution" xlink:title="Guizhou Academy of Agriculture Sciences" id="ABBRID0EROBK" xlink:type="simple">GZAAS</abbrev> 20-0375.</p></tp:treatment-sec><tp:treatment-sec sec-type="description" id="SECID0EWOBK"><title>Description.</title><p><bold><italic>Saprobic</italic></bold> on decaying, submerged wood in freshwater habitats. <bold><italic>Asexual morph</italic>. <italic>Colonies</italic></bold> on natural substrates are velvety, effuse, hairy, scattered, brown, and glistening. <bold><italic>Mycelium</italic></bold> partly immersed, partly superficial, hyaline to pale brown, septate, and cylindrical. <bold><italic>Conidiophores</italic></bold> macronematous, mononematous, irregularly cylindrical, straight to flexuous or twisted, erect, pale to mid-brown, sometimes fading slightly towards the apex, smooth-walled, unbranched, 3–9-septate, 60–110 × 4–6.5 μm (x̄ = 80 × 5 μm, n = 20). <bold><italic>Conidiogenous cells</italic></bold> were holoblastic or polyblastic, integrated into the apical region of the conidiophore, denticulate, cylindrical, pale brown, smooth-walled, and sometimes attached to the conidia following detachment. <bold><italic>Conidia</italic></bold> solitary, cylindrical to narrowly fusoid, elongate, brown or pale brown, 58–81.5 × 7–9 μm (x̄ = 70 × 8 μm, n = 20), paler at both ends, verrucose, thickened walls, 8–11-septate (mostly 10), basal cell conical with a truncate end, apical cell rounded with two independent, simple, cellular, aseptate, hyaline, smooth, straight, curved, or flexuous appendages, 24.5–47.5 × 1.5–3.5 μm (x̄ = 35 × 2 μm, n = 20). <bold><italic>Sexual morph</italic>.</bold> Undetermined.</p></tp:treatment-sec><tp:treatment-sec sec-type="description" id="SECID0EWPBK"><title>Cultural characteristics.</title><p>Conidia germinated on <abbrev xmlns:xlink="http://www.w3.org/1999/xlink" xlink:title="water agar" id="ABBRID0E3PBK" xlink:type="simple">WA</abbrev> within 24 h, and germ tubes were produced from the apex. Colonies on <abbrev xmlns:xlink="http://www.w3.org/1999/xlink" xlink:title="potato dextrose agar" id="ABBRID0EAQBK" xlink:type="simple">PDA</abbrev> reached approximately 25 mm diam. after 3 weeks at 25 °C in dark, circular, grey-white, or yellowish mycelium, dense in the middle and sparse in the edge, in reverse, pale brown to brown, smooth in the margin.</p><fig id="F5" position="float" orientation="portrait"><object-id xmlns:xlink="http://www.w3.org/1999/xlink" content-type="doi" xlink:type="simple">10.3897/mycokeys.113.140684.figure5</object-id><object-id xmlns:xlink="http://www.w3.org/1999/xlink" content-type="arpha" xlink:type="simple">389E6DCF-AB24-5B99-92B9-9998CD4AE3DB</object-id><label>Figure 5.</label><caption><p><italic><tp:taxon-name><tp:taxon-name-part taxon-name-part-type="genus" reg="Camposporium">Camposporium</tp:taxon-name-part><tp:taxon-name-part taxon-name-part-type="species" reg="guizhouense">guizhouense</tp:taxon-name-part></tp:taxon-name></italic> (<abbrev xmlns:xlink="http://www.w3.org/1999/xlink" content-type="institution" xlink:title="Guizhou Academy of Agriculture Sciences" id="ABBRID0EXQBK" xlink:type="simple">GZAAS</abbrev> 20-0375, Herbarium) <bold>a, b</bold> colonies on natural substrate <bold>c, d</bold> conidiophore and conidium <bold>e, f</bold> conidiophores <bold>g–j</bold> conidia <bold>k</bold> germinated conidium <bold>l, m</bold> culture <bold>l</bold> from above <bold>m</bold> from below. Scale bars: 50 μm (<bold>c–j</bold>).</p></caption><graphic xmlns:xlink="http://www.w3.org/1999/xlink" xlink:href="mycokeys-113-209-g005.jpg" position="float" orientation="portrait" xlink:type="simple" id="oo_1244862.jpg"><uri content-type="original_file" xlink:type="simple">https://binary.pensoft.net/fig/1244862</uri></graphic></fig></tp:treatment-sec><tp:treatment-sec sec-type="material" id="SECID0ETRBK"><title>Material examined.</title><p>China • Guizhou Province, Guiyang City, Aha Lake, near <named-content xmlns:xlink="http://www.w3.org/1999/xlink" content-type="dwc:verbatimCoordinates" xlink:type="simple"><named-content content-type="geo-json" specific-use="{&#34;type&#34;:&#34;Point&#34;,&#34;coordinates&#34;:[106.666667,26.533333]}" id="NCID0E3RBK" xlink:type="simple">26°32'N, 106°40'E</named-content></named-content>, at 1085 m altitude, on a decaying branch submerged in the lake, 16 April, 2018, L.L. Liu, 18A-8 (<abbrev xmlns:xlink="http://www.w3.org/1999/xlink" content-type="institution" xlink:title="Guizhou Academy of Agriculture Sciences" id="ABBRID0EBSBK" xlink:type="simple">GZAAS</abbrev> 20-0375, holotype); • ex-type living culture, <abbrev xmlns:xlink="http://www.w3.org/1999/xlink" content-type="institution" xlink:title="Guizhou Culture Collection" id="ABBRID0EGSBK" xlink:type="simple">GZCC</abbrev> 19-0480.</p></tp:treatment-sec><tp:treatment-sec sec-type="Taxonomic notes" id="SECID0ELSBK"><title>Taxonomic notes.</title><p>Phylogenetic analyses of the combined LSU, SSU, ITS, and <italic>tef1-α</italic> sequence dataset showed that <italic><tp:taxon-name><tp:taxon-name-part taxon-name-part-type="genus" reg="Camposporium">C.</tp:taxon-name-part><tp:taxon-name-part taxon-name-part-type="species" reg="guizhouense">guizhouense</tp:taxon-name-part></tp:taxon-name></italic> was sister to <italic><tp:taxon-name><tp:taxon-name-part taxon-name-part-type="genus" reg="Camposporium">C.</tp:taxon-name-part><tp:taxon-name-part taxon-name-part-type="species" reg="ramosum">ramosum</tp:taxon-name-part></tp:taxon-name></italic> (CBS 132483) and formed a distinct lineage. We compared the <italic>ITS</italic> sequences of the new taxon (<abbrev xmlns:xlink="http://www.w3.org/1999/xlink" content-type="institution" xlink:title="Guizhou Culture Collection" id="ABBRID0ELTBK" xlink:type="simple">GZCC</abbrev> 19-0480) to that of <italic><tp:taxon-name><tp:taxon-name-part taxon-name-part-type="genus" reg="Camposporium">C.</tp:taxon-name-part><tp:taxon-name-part taxon-name-part-type="species" reg="ramosum">ramosum</tp:taxon-name-part></tp:taxon-name></italic> (CBS 132483). A difference of 7.87% (37/470 bp) was observed. Additionally, comparing 812 nucleotides across the LSU gene region between <abbrev xmlns:xlink="http://www.w3.org/1999/xlink" content-type="institution" xlink:title="Guizhou Culture Collection" id="ABBRID0E2TBK" xlink:type="simple">GZCC</abbrev> 19-0480 and <italic><tp:taxon-name><tp:taxon-name-part taxon-name-part-type="genus" reg="Camposporium">C.</tp:taxon-name-part><tp:taxon-name-part taxon-name-part-type="species" reg="ramosum">ramosum</tp:taxon-name-part></tp:taxon-name></italic> (CBS 132483) revealed 13 base pair differences (1.60%). Morphologically (Table <xref ref-type="table" rid="T3">3</xref>), <italic><tp:taxon-name><tp:taxon-name-part taxon-name-part-type="genus" reg="Camposporium">C.</tp:taxon-name-part><tp:taxon-name-part taxon-name-part-type="species" reg="guizhouense">guizhouense</tp:taxon-name-part></tp:taxon-name></italic> conidia resemble <italic><tp:taxon-name><tp:taxon-name-part taxon-name-part-type="genus" reg="Camposporium">C.</tp:taxon-name-part><tp:taxon-name-part taxon-name-part-type="species" reg="dulciaquae">dulciaquae</tp:taxon-name-part></tp:taxon-name></italic>, <italic><tp:taxon-name><tp:taxon-name-part taxon-name-part-type="genus" reg="Camposporium">C.</tp:taxon-name-part><tp:taxon-name-part taxon-name-part-type="species" reg="fusisporum">fusisporum</tp:taxon-name-part></tp:taxon-name></italic>, <italic><tp:taxon-name><tp:taxon-name-part taxon-name-part-type="genus" reg="Camposporium">C.</tp:taxon-name-part><tp:taxon-name-part taxon-name-part-type="species" reg="ramosum">ramosum</tp:taxon-name-part></tp:taxon-name></italic>, and <italic><tp:taxon-name><tp:taxon-name-part taxon-name-part-type="genus" reg="Camposporium">C.</tp:taxon-name-part><tp:taxon-name-part taxon-name-part-type="species" reg="septatum">septatum</tp:taxon-name-part></tp:taxon-name></italic> conidia in shape. However, the conidia of <italic><tp:taxon-name><tp:taxon-name-part taxon-name-part-type="genus" reg="Camposporium">C.</tp:taxon-name-part><tp:taxon-name-part taxon-name-part-type="species" reg="guizhouense">guizhouense</tp:taxon-name-part></tp:taxon-name></italic> (58–81.5 × 7–9 μm) are considerably smaller than those of <italic><tp:taxon-name><tp:taxon-name-part taxon-name-part-type="genus" reg="Camposporium">C.</tp:taxon-name-part><tp:taxon-name-part taxon-name-part-type="species" reg="dulciaquae">dulciaquae</tp:taxon-name-part></tp:taxon-name></italic>, <italic><tp:taxon-name><tp:taxon-name-part taxon-name-part-type="genus" reg="Camposporium">C.</tp:taxon-name-part><tp:taxon-name-part taxon-name-part-type="species" reg="fusisporum">fusisporum</tp:taxon-name-part></tp:taxon-name></italic>, <italic><tp:taxon-name><tp:taxon-name-part taxon-name-part-type="genus" reg="Camposporium">C.</tp:taxon-name-part><tp:taxon-name-part taxon-name-part-type="species" reg="ramosum">ramosum</tp:taxon-name-part></tp:taxon-name></italic>, and <italic><tp:taxon-name><tp:taxon-name-part taxon-name-part-type="genus" reg="Camposporium">C.</tp:taxon-name-part><tp:taxon-name-part taxon-name-part-type="species" reg="septatum">septatum</tp:taxon-name-part></tp:taxon-name></italic> (100–130 × 8.5–13, 98–125 × 7–11.5, 80–112 × 6.4–9.6, and 86–115 × 13.5–19 μm, respectively). Moreover, the conidia of <italic><tp:taxon-name><tp:taxon-name-part taxon-name-part-type="genus" reg="Camposporium">C.</tp:taxon-name-part><tp:taxon-name-part taxon-name-part-type="species" reg="guizhouense">guizhouense</tp:taxon-name-part></tp:taxon-name></italic> have two simple and aseptate apical appendages; those of <italic><tp:taxon-name><tp:taxon-name-part taxon-name-part-type="genus" reg="Camposporium">C.</tp:taxon-name-part><tp:taxon-name-part taxon-name-part-type="species" reg="dulciaquae">dulciaquae</tp:taxon-name-part></tp:taxon-name></italic>, <italic><tp:taxon-name><tp:taxon-name-part taxon-name-part-type="genus" reg="Camposporium">C.</tp:taxon-name-part><tp:taxon-name-part taxon-name-part-type="species" reg="fusisporum">fusisporum</tp:taxon-name-part></tp:taxon-name></italic>, and <italic><tp:taxon-name><tp:taxon-name-part taxon-name-part-type="genus" reg="Camposporium">C.</tp:taxon-name-part><tp:taxon-name-part taxon-name-part-type="species" reg="septatum">septatum</tp:taxon-name-part></tp:taxon-name></italic> have 2–3 apical appendages, and those of <italic><tp:taxon-name><tp:taxon-name-part taxon-name-part-type="genus" reg="Camposporium">C.</tp:taxon-name-part><tp:taxon-name-part taxon-name-part-type="species" reg="ramosum">ramosum</tp:taxon-name-part></tp:taxon-name></italic> have 1–3 simple or branched septate appendages. Therefore, we introduce our collection as a new species, <italic><tp:taxon-name><tp:taxon-name-part taxon-name-part-type="genus" reg="Camposporium">C.</tp:taxon-name-part><tp:taxon-name-part taxon-name-part-type="species" reg="guizhouense">guizhouense</tp:taxon-name-part></tp:taxon-name></italic>.</p></tp:treatment-sec><tp:treatment-sec><!--Section generated to contain objects referenced in tp:taxon-treatment.--><table-wrap id="T3" position="float" orientation="portrait"><label>Table 3.</label><caption><p>Synopsis of <italic><tp:taxon-name><tp:taxon-name-part taxon-name-part-type="genus" reg="Camposporium">Camposporium</tp:taxon-name-part></tp:taxon-name></italic> species.</p></caption><table id="TID0E4PAM" rules="all"><tbody><tr><th rowspan="2" colspan="1">Species name</th><th rowspan="1" colspan="2">Conidiophores</th><th rowspan="1" colspan="3">Conidia</th><th rowspan="1" colspan="3">Appendage</th><th rowspan="2" colspan="1">References</th></tr><tr><th rowspan="1" colspan="1">Size (μm)</th><th rowspan="1" colspan="1">Septation</th><th rowspan="1" colspan="1">Size (μm)</th><th rowspan="1" colspan="1">Septation</th><th rowspan="1" colspan="1">Colour</th><th rowspan="1" colspan="1">Morphology</th><th rowspan="1" colspan="1">Septation</th><th rowspan="1" colspan="1">Length (μm)</th></tr><tr><td rowspan="1" colspan="1">
                      <italic>
                        <tp:taxon-name><tp:taxon-name-part taxon-name-part-type="genus" reg="Camposporium">Camposporium</tp:taxon-name-part><tp:taxon-name-part taxon-name-part-type="species" reg="antennatum">antennatum</tp:taxon-name-part></tp:taxon-name>
                      </italic>
                    </td><td rowspan="1" colspan="1">76–166 × 6</td><td rowspan="1" colspan="1">Up to 12</td><td rowspan="1" colspan="1">42–78 × 7.5–8.8</td><td rowspan="1" colspan="1">7–14 (4–14)</td><td rowspan="1" colspan="1">Pale–brown, paler end cells</td><td rowspan="1" colspan="1">1–3(simple)</td><td rowspan="1" colspan="1">Aseptate</td><td rowspan="1" colspan="1">Up to 40</td><td rowspan="1" colspan="1">
                      <xref ref-type="bibr" rid="B30">Harkness (1884)</xref>
                    </td></tr><tr><td rowspan="1" colspan="1">
                      <italic>
                        <tp:taxon-name><tp:taxon-name-part taxon-name-part-type="genus" reg="Camposporium">C.</tp:taxon-name-part><tp:taxon-name-part taxon-name-part-type="species" reg="appendiculatum">appendiculatum</tp:taxon-name-part></tp:taxon-name>
                      </italic>
                    </td><td rowspan="1" colspan="1">very short</td><td rowspan="1" colspan="1">Septate</td><td rowspan="1" colspan="1">107–119 × 9.5–11.5</td><td rowspan="1" colspan="1">10–13</td><td rowspan="1" colspan="1">Pale–brown, hyaline at both end cells</td><td rowspan="1" colspan="1">1(simple)</td><td rowspan="1" colspan="1">Aseptate</td><td rowspan="1" colspan="1">72–114</td><td rowspan="1" colspan="1">Hyde et al. (2020)</td></tr><tr><td rowspan="1" colspan="1">
                      <bold>
                        <italic>
                          <tp:taxon-name><tp:taxon-name-part taxon-name-part-type="genus" reg="Camposporium">C.</tp:taxon-name-part><tp:taxon-name-part taxon-name-part-type="species" reg="aquaticum">aquaticum</tp:taxon-name-part></tp:taxon-name>
                        </italic>
                      </bold>
                    </td><td rowspan="1" colspan="1">
                      <bold>75–92 × 5.5–6.5 μm</bold>
                    </td><td rowspan="1" colspan="1">
                      <bold>4–8</bold>
                    </td><td rowspan="1" colspan="1">
                      <bold>64–114 × 7.5–11.5 μm</bold>
                    </td><td rowspan="1" colspan="1">
                      <bold>6–13</bold>
                    </td><td rowspan="1" colspan="1">
                      <bold>Brown, paler end cells</bold>
                    </td><td rowspan="1" colspan="1">
                      <bold>1 (simple)</bold>
                    </td><td rowspan="1" colspan="1">
                      <bold>Septate</bold>
                    </td><td rowspan="1" colspan="1"/><td rowspan="1" colspan="1">
                      <bold>This study</bold>
                    </td></tr><tr><td rowspan="1" colspan="1">
                      <italic>
                        <tp:taxon-name><tp:taxon-name-part taxon-name-part-type="genus" reg="Camposporium">C.</tp:taxon-name-part><tp:taxon-name-part taxon-name-part-type="species" reg="atypicum">atypicum</tp:taxon-name-part></tp:taxon-name>
                      </italic>
                    </td><td rowspan="1" colspan="1">150–685 × 5–10</td><td rowspan="1" colspan="1">Septate</td><td rowspan="1" colspan="1">35–42 × 13–15</td><td rowspan="1" colspan="1">5–7</td><td rowspan="1" colspan="1">Brown, paler end cells</td><td rowspan="1" colspan="1">0</td><td rowspan="1" colspan="1">–</td><td rowspan="1" colspan="1">–</td><td rowspan="1" colspan="1">
                      <xref ref-type="bibr" rid="B50">Koukol and Delgado (2021)</xref>
                    </td></tr><tr><td rowspan="1" colspan="1">
                      <italic>
                        <tp:taxon-name><tp:taxon-name-part taxon-name-part-type="genus" reg="Camposporium">C.</tp:taxon-name-part><tp:taxon-name-part taxon-name-part-type="species" reg="cambrense">cambrense</tp:taxon-name-part></tp:taxon-name>
                      </italic>
                    </td><td rowspan="1" colspan="1">22–84 × 6–7</td><td rowspan="1" colspan="1">3–10</td><td rowspan="1" colspan="1">62–115 × 8–10</td><td rowspan="1" colspan="1">Up to 15</td><td rowspan="1" colspan="1">Pale–brown, paler end cells</td><td rowspan="1" colspan="1">1(simple)</td><td rowspan="1" colspan="1">Septate</td><td rowspan="1" colspan="1">32–126</td><td rowspan="1" colspan="1">
                      <xref ref-type="bibr" rid="B36">Hughes (1951)</xref>
                    </td></tr><tr><td rowspan="1" colspan="1">
                      <italic>
                        <tp:taxon-name><tp:taxon-name-part taxon-name-part-type="genus" reg="Camposporium">C.</tp:taxon-name-part><tp:taxon-name-part taxon-name-part-type="species" reg="dulciaquae">dulciaquae</tp:taxon-name-part></tp:taxon-name>
                      </italic>
                    </td><td rowspan="1" colspan="1">16–95 × 5–9</td><td rowspan="1" colspan="1">Septate</td><td rowspan="1" colspan="1">100–130 × 8.5–13</td><td rowspan="1" colspan="1">8–11</td><td rowspan="1" colspan="1">Brown, paler end cells</td><td rowspan="1" colspan="1">(2–)3 (simple)</td><td rowspan="1" colspan="1">Aseptate</td><td rowspan="1" colspan="1"/><td rowspan="1" colspan="1">
                      <xref ref-type="bibr" rid="B13">Calabon et al. (2021)</xref>
                    </td></tr><tr><td rowspan="1" colspan="1">
                      <italic>
                        <tp:taxon-name><tp:taxon-name-part taxon-name-part-type="genus" reg="Camposporium">C.</tp:taxon-name-part><tp:taxon-name-part taxon-name-part-type="species" reg="fusisporum">fusisporum</tp:taxon-name-part></tp:taxon-name>
                      </italic>
                    </td><td rowspan="1" colspan="1">100–145 × 6.5–10</td><td rowspan="1" colspan="1">10–15</td><td rowspan="1" colspan="1">86–115 × 13.5–19</td><td rowspan="1" colspan="1">8–11</td><td rowspan="1" colspan="1">Brown, paler end cells</td><td rowspan="1" colspan="1">2–3 (simple)</td><td rowspan="1" colspan="1">Aseptate</td><td rowspan="1" colspan="1">17–40</td><td rowspan="1" colspan="1">
                      <xref ref-type="bibr" rid="B102">Whitton et al. (2002)</xref>
                    </td></tr><tr><td rowspan="1" colspan="1">
                      <bold>
                        <italic>
                          <tp:taxon-name><tp:taxon-name-part taxon-name-part-type="genus" reg="Camposporium"/><tp:taxon-name-part taxon-name-part-type="species" reg="guizhouense">guizhouense</tp:taxon-name-part></tp:taxon-name>
                        </italic>
                      </bold>
                    </td><td rowspan="1" colspan="1">
                      <bold>60–110 × 4–6.5</bold>
                    </td><td rowspan="1" colspan="1">
                      <bold>3–9</bold>
                    </td><td rowspan="1" colspan="1">
                      <bold>58–81.5 × 7–9</bold>
                    </td><td rowspan="1" colspan="1">
                      <bold>8–11</bold>
                    </td><td rowspan="1" colspan="1">
                      <bold>Pale–brown, paler end cells</bold>
                    </td><td rowspan="1" colspan="1">
                      <bold>2 (simple)</bold>
                    </td><td rowspan="1" colspan="1">
                      <bold>Aseptate</bold>
                    </td><td rowspan="1" colspan="1">
                      <bold>24.5–47.5</bold>
                    </td><td rowspan="1" colspan="1"><bold>This stud</bold>y</td></tr><tr><td rowspan="1" colspan="1">
                      <italic>
                        <tp:taxon-name><tp:taxon-name-part taxon-name-part-type="genus" reg="Camposporium">C.</tp:taxon-name-part><tp:taxon-name-part taxon-name-part-type="species" reg="hyalinum">hyalinum</tp:taxon-name-part></tp:taxon-name>
                      </italic>
                    </td><td rowspan="1" colspan="1">10–40 × 4–6</td><td rowspan="1" colspan="1">0–1</td><td rowspan="1" colspan="1">20–75 × 3–5</td><td rowspan="1" colspan="1">2–6</td><td rowspan="1" colspan="1">Hyaline, concolourous</td><td rowspan="1" colspan="1">1 (simple)</td><td rowspan="1" colspan="1">Aseptate</td><td rowspan="1" colspan="1">16–55</td><td rowspan="1" colspan="1">
                      <xref ref-type="bibr" rid="B1">Abdullah (1980)</xref>
                    </td></tr><tr><td rowspan="1" colspan="1">
                      <italic>
                        <tp:taxon-name><tp:taxon-name-part taxon-name-part-type="genus" reg="Camposporium">C.</tp:taxon-name-part><tp:taxon-name-part taxon-name-part-type="species" reg="hyderabadense">hyderabadense</tp:taxon-name-part></tp:taxon-name>
                      </italic>
                    </td><td rowspan="1" colspan="1">25.2–39.6 × 3.6–5.4</td><td rowspan="1" colspan="1">1–3</td><td rowspan="1" colspan="1">32.4–54 × 3.6–7.2</td><td rowspan="1" colspan="1">5–9</td><td rowspan="1" colspan="1">Dark–brown, concolourous</td><td rowspan="1" colspan="1">1–4 (simple)</td><td rowspan="1" colspan="1">Aseptate</td><td rowspan="1" colspan="1">Up to 43.2</td><td rowspan="1" colspan="1">Rama and Rao (1964)</td></tr><tr><td rowspan="1" colspan="1">
                      <italic>
                        <tp:taxon-name><tp:taxon-name-part taxon-name-part-type="genus" reg="Camposporium">C.</tp:taxon-name-part><tp:taxon-name-part taxon-name-part-type="species" reg="indicum">indicum</tp:taxon-name-part></tp:taxon-name>
                      </italic>
                    </td><td rowspan="1" colspan="1">28.5–50.4 × 3.6–7.2</td><td rowspan="1" colspan="1">2–5</td><td rowspan="1" colspan="1">21.6–72 × 3.6–7.2</td><td rowspan="1" colspan="1">3–14</td><td rowspan="1" colspan="1">Dark–brown, paler end cells</td><td rowspan="1" colspan="1">0</td><td rowspan="1" colspan="1">–</td><td rowspan="1" colspan="1">–</td><td rowspan="1" colspan="1">Rama and Rao (1964)</td></tr><tr><td rowspan="1" colspan="1">
                      <italic>
                        <tp:taxon-name><tp:taxon-name-part taxon-name-part-type="genus" reg="Camposporium">C.</tp:taxon-name-part><tp:taxon-name-part taxon-name-part-type="species" reg="japonicum">japonicum</tp:taxon-name-part></tp:taxon-name>
                      </italic>
                    </td><td rowspan="1" colspan="1">37.5–77.5 × 5–6.5</td><td rowspan="1" colspan="1">5</td><td rowspan="1" colspan="1">42.5–70 × 5–7.5</td><td rowspan="1" colspan="1">7–10</td><td rowspan="1" colspan="1">Pale–brown, concolourous</td><td rowspan="1" colspan="1">0–1 (2–4–branched)</td><td rowspan="1" colspan="1">Aseptate</td><td rowspan="1" colspan="1">Up to 36</td><td rowspan="1" colspan="1">
                      <xref ref-type="bibr" rid="B41">Ichinoe (1971)</xref>
                    </td></tr><tr><td rowspan="1" colspan="1">
                      <italic>
                        <tp:taxon-name><tp:taxon-name-part taxon-name-part-type="genus" reg="Camposporium">C.</tp:taxon-name-part><tp:taxon-name-part taxon-name-part-type="species" reg="laundonii">laundonii</tp:taxon-name-part></tp:taxon-name>
                      </italic>
                    </td><td rowspan="1" colspan="1">Up to 40 × 5–8</td><td rowspan="1" colspan="1">0–2</td><td rowspan="1" colspan="1">50–150 × 13–17</td><td rowspan="1" colspan="1">4–9</td><td rowspan="1" colspan="1">Brown, paler end cells</td><td rowspan="1" colspan="1">1–2 (simple)</td><td rowspan="1" colspan="1">Septate</td><td rowspan="1" colspan="1">Up to 60</td><td rowspan="1" colspan="1">
                      <xref ref-type="bibr" rid="B23">Ellis (1976)</xref>
                    </td></tr><tr><td rowspan="1" colspan="1">
                      <italic>
                        <tp:taxon-name><tp:taxon-name-part taxon-name-part-type="genus" reg="Camposporium">C.</tp:taxon-name-part><tp:taxon-name-part taxon-name-part-type="species" reg="lycopodiellae">lycopodiellae</tp:taxon-name-part></tp:taxon-name>
                      </italic>
                    </td><td rowspan="1" colspan="1">20–50 × 3–5</td><td rowspan="1" colspan="1">1–2</td><td rowspan="1" colspan="1">(65–)75–85(–100) × (7–)8(–9)</td><td rowspan="1" colspan="1">(7–)8–9(–11)</td><td rowspan="1" colspan="1">Pale–brown, hyaline at both end cells</td><td rowspan="1" colspan="1">0</td><td rowspan="1" colspan="1">–</td><td rowspan="1" colspan="1">–</td><td rowspan="1" colspan="1"><xref ref-type="bibr" rid="B18">Crous et al. (2018)</xref>; <xref ref-type="bibr" rid="B39">Hyde et al. (2020a)</xref></td></tr><tr><td rowspan="1" colspan="1">
                      <italic>
                        <tp:taxon-name><tp:taxon-name-part taxon-name-part-type="genus" reg="Camposporium">C.</tp:taxon-name-part><tp:taxon-name-part taxon-name-part-type="species" reg="marylandicum">marylandicum</tp:taxon-name-part></tp:taxon-name>
                      </italic>
                    </td><td rowspan="1" colspan="1">41–127 × 2–3</td><td rowspan="1" colspan="1">0–5</td><td rowspan="1" colspan="1">24.7–44 × 4.5–6.5</td><td rowspan="1" colspan="1">5–10</td><td rowspan="1" colspan="1">Hyaline, concolourous</td><td rowspan="1" colspan="1">1 (simple)</td><td rowspan="1" colspan="1">?</td><td rowspan="1" colspan="1">33.5–80</td><td rowspan="1" colspan="1">
                      <xref ref-type="bibr" rid="B85">Shearer (1974)</xref>
                    </td></tr><tr><td rowspan="1" colspan="1">
                      <italic>
                        <tp:taxon-name><tp:taxon-name-part taxon-name-part-type="genus" reg="Camposporium">C.</tp:taxon-name-part><tp:taxon-name-part taxon-name-part-type="species" reg="microsporum">microsporum</tp:taxon-name-part></tp:taxon-name>
                      </italic>
                    </td><td rowspan="1" colspan="1">Up to 72 × 3.6–7.2</td><td rowspan="1" colspan="1">1–5</td><td rowspan="1" colspan="1">25.8–36 × 7.2–9</td><td rowspan="1" colspan="1">2–6</td><td rowspan="1" colspan="1">Pale–brown to brown, concolourous</td><td rowspan="1" colspan="1">1–2 (simple)</td><td rowspan="1" colspan="1">Aseptate</td><td rowspan="1" colspan="1">10.8–28.8</td><td rowspan="1" colspan="1">Rama and Rao (1964)</td></tr><tr><td rowspan="1" colspan="1">
                      <italic>
                        <tp:taxon-name><tp:taxon-name-part taxon-name-part-type="genus" reg="Camposporium">C.</tp:taxon-name-part><tp:taxon-name-part taxon-name-part-type="species" reg="multiseptata">multiseptata</tp:taxon-name-part></tp:taxon-name>
                      </italic>
                    </td><td rowspan="1" colspan="1">short</td><td rowspan="1" colspan="1">Septate</td><td rowspan="1" colspan="1">97–111 × 9–11</td><td rowspan="1" colspan="1">10–13</td><td rowspan="1" colspan="1">Dark–brown, paler end cells</td><td rowspan="1" colspan="1">1 (simple)</td><td rowspan="1" colspan="1">Septate</td><td rowspan="1" colspan="1">11–17</td><td rowspan="1" colspan="1">
                      <xref ref-type="bibr" rid="B39">Hyde et al. (2020a)</xref>
                    </td></tr><tr><td rowspan="1" colspan="1">
                      <italic>
                        <tp:taxon-name><tp:taxon-name-part taxon-name-part-type="genus" reg="Camposporium">C.</tp:taxon-name-part><tp:taxon-name-part taxon-name-part-type="species" reg="ontariense">ontariense</tp:taxon-name-part></tp:taxon-name>
                      </italic>
                    </td><td rowspan="1" colspan="1">45–200 × 5–7</td><td rowspan="1" colspan="1">6–8</td><td rowspan="1" colspan="1">20–35 (20–53) × 8–12 (6.5–12)</td><td rowspan="1" colspan="1">3–7 (3–9)</td><td rowspan="1" colspan="1">Pale–brown, concolourous</td><td rowspan="1" colspan="1">0</td><td rowspan="1" colspan="1">–</td><td rowspan="1" colspan="1">–</td><td rowspan="1" colspan="1">
                      <xref ref-type="bibr" rid="B67">Matsushima (1983)</xref>
                    </td></tr><tr><td rowspan="1" colspan="1">
                      <italic>
                        <tp:taxon-name><tp:taxon-name-part taxon-name-part-type="genus" reg="Camposporium">C.</tp:taxon-name-part><tp:taxon-name-part taxon-name-part-type="species" reg="pellucidum">pellucidum</tp:taxon-name-part></tp:taxon-name>
                      </italic>
                    </td><td rowspan="1" colspan="1">30 to 150 × 5–8</td><td rowspan="1" colspan="1">Up to 10</td><td rowspan="1" colspan="1">78–140 × 7.5–12</td><td rowspan="1" colspan="1">Up to 16</td><td rowspan="1" colspan="1">Pale–brown, paler end cells</td><td rowspan="1" colspan="1">1(simple)</td><td rowspan="1" colspan="1">Septate</td><td rowspan="1" colspan="1">30–145</td><td rowspan="1" colspan="1"><xref ref-type="bibr" rid="B36">Hughes 1951</xref>; <xref ref-type="bibr" rid="B39">Hyde et al. (2020a)</xref></td></tr><tr><td rowspan="1" colspan="1">
                      <italic>
                        <tp:taxon-name><tp:taxon-name-part taxon-name-part-type="genus" reg="Camposporium">C.</tp:taxon-name-part><tp:taxon-name-part taxon-name-part-type="species" reg="quercicola">quercicola</tp:taxon-name-part></tp:taxon-name>
                      </italic>
                    </td><td rowspan="1" colspan="1">15–60 × 3.5–4</td><td rowspan="1" colspan="1">1–3</td><td rowspan="1" colspan="1">28–45 × 3.5–4.5</td><td rowspan="1" colspan="1">5–9</td><td rowspan="1" colspan="1">Pale–brown, paler end cells</td><td rowspan="1" colspan="1">0–3 (simple)</td><td rowspan="1" colspan="1">Aseptate</td><td rowspan="1" colspan="1">Up to 30</td><td rowspan="1" colspan="1">
                      <xref ref-type="bibr" rid="B68">Mercado et al. (1995)</xref>
                    </td></tr><tr><td rowspan="1" colspan="1">
                      <italic>
                        <tp:taxon-name><tp:taxon-name-part taxon-name-part-type="genus" reg="Camposporium">C.</tp:taxon-name-part><tp:taxon-name-part taxon-name-part-type="species" reg="ramosum">ramosum</tp:taxon-name-part></tp:taxon-name>
                      </italic>
                    </td><td rowspan="1" colspan="1">70–138 × 5.2–6</td><td rowspan="1" colspan="1">4–10</td><td rowspan="1" colspan="1">80–112 × 6.4–9.6</td><td rowspan="1" colspan="1">8–15</td><td rowspan="1" colspan="1">Brown, paler end cells</td><td rowspan="1" colspan="1">1(1–3–branched)</td><td rowspan="1" colspan="1">1–2 septate</td><td rowspan="1" colspan="1">20–60</td><td rowspan="1" colspan="1">
                      <xref ref-type="bibr" rid="B102">Whitton et al. (2002)</xref>
                    </td></tr><tr><td rowspan="1" colspan="1">
                      <italic>
                        <tp:taxon-name><tp:taxon-name-part taxon-name-part-type="genus" reg="Camposporium">C.</tp:taxon-name-part><tp:taxon-name-part taxon-name-part-type="species" reg="septatum">septatum</tp:taxon-name-part></tp:taxon-name>
                      </italic>
                    </td><td rowspan="1" colspan="1">–</td><td rowspan="1" colspan="1">Septate</td><td rowspan="1" colspan="1">98–125 × 7–11.5</td><td rowspan="1" colspan="1">(8–)9 (–11)</td><td rowspan="1" colspan="1">Median brown, paler end cells</td><td rowspan="1" colspan="1">(2–)3 (simple)</td><td rowspan="1" colspan="1">Aseptate</td><td rowspan="1" colspan="1">–</td><td rowspan="1" colspan="1">
                      <xref ref-type="bibr" rid="B39">Hyde et al. (2020a)</xref>
                    </td></tr><tr><td rowspan="1" colspan="1">
                      <italic>
                        <tp:taxon-name><tp:taxon-name-part taxon-name-part-type="genus" reg="Camposporium"/><tp:taxon-name-part taxon-name-part-type="species" reg="scolecosporium">scolecosporium</tp:taxon-name-part></tp:taxon-name>
                      </italic>
                    </td><td rowspan="1" colspan="1">10–20 × 2.5–4.5</td><td rowspan="1" colspan="1">0–3</td><td rowspan="1" colspan="1">48–108 × 3–4</td><td rowspan="1" colspan="1">6–12</td><td rowspan="1" colspan="1">Hyaline, concolourous</td><td rowspan="1" colspan="1">0</td><td rowspan="1" colspan="1">–</td><td rowspan="1" colspan="1">–</td><td rowspan="1" colspan="1">
                      <xref ref-type="bibr" rid="B48">Kobayasi (1971)</xref>
                    </td></tr><tr><td rowspan="1" colspan="1">
                      <italic>
                        <tp:taxon-name><tp:taxon-name-part taxon-name-part-type="genus" reg="Camposporium">C.</tp:taxon-name-part><tp:taxon-name-part taxon-name-part-type="species" reg="valdivianum">valdivianum</tp:taxon-name-part></tp:taxon-name>
                      </italic>
                    </td><td rowspan="1" colspan="1">91–114 × 8.5–11</td><td rowspan="1" colspan="1">7–9</td><td rowspan="1" colspan="1">38–40 × 12–15</td><td rowspan="1" colspan="1">7</td><td rowspan="1" colspan="1">Pale brown to dark brown, paler end cells</td><td rowspan="1" colspan="1">0</td><td rowspan="1" colspan="1">–</td><td rowspan="1" colspan="1">–</td><td rowspan="1" colspan="1"><xref ref-type="bibr" rid="B55">Li et al. (2017)</xref>; <xref ref-type="bibr" rid="B50">Koukol and Delgado (2021)</xref></td></tr><tr><td rowspan="1" colspan="1">
                      <italic>
                        <tp:taxon-name><tp:taxon-name-part taxon-name-part-type="genus" reg="Camposporium">C.</tp:taxon-name-part><tp:taxon-name-part taxon-name-part-type="species" reg="verruculosum">verruculosum</tp:taxon-name-part></tp:taxon-name>
                      </italic>
                    </td><td rowspan="1" colspan="1">49–65 × 5.5–7.5</td><td rowspan="1" colspan="1">1–3</td><td rowspan="1" colspan="1">59–66 × 15–18</td><td rowspan="1" colspan="1">8–10</td><td rowspan="1" colspan="1">Drown to dark brown, paler end cells</td><td rowspan="1" colspan="1">0</td><td rowspan="1" colspan="1">–</td><td rowspan="1" colspan="1">–</td><td rowspan="1" colspan="1"><xref ref-type="bibr" rid="B55">Li et al. (2017)</xref>; <xref ref-type="bibr" rid="B50">Koukol and Delgado (2021)</xref></td></tr></tbody></table></table-wrap></tp:treatment-sec><ref-list><ref id="B30"><mixed-citation xmlns:xlink="http://www.w3.org/1999/xlink" xlink:type="simple"><person-group><name name-style="western"><surname>Harkness</surname><given-names>HW</given-names></name></person-group> (<year>1884</year>) <article-title>New species of Californian fungi.</article-title><source>Bulletin of the California Academy of Sciences</source><volume>1</volume>: <fpage>29</fpage>–<lpage>47</lpage>.</mixed-citation></ref><ref id="B50"><mixed-citation xmlns:xlink="http://www.w3.org/1999/xlink" xlink:type="simple"><person-group><name name-style="western"><surname>Koukol</surname><given-names>O</given-names></name><name name-style="western"><surname>Delgado</surname><given-names>G</given-names></name></person-group> (<year>2021</year>) <article-title>Why morphology matters: The negative consequences of hasty descriptions of putative novelties in asexual ascomycetes.</article-title><source>IMA Fungus</source><volume>12</volume>(<issue>1</issue>): <fpage>26</fpage>. <ext-link xlink:href="10.1186/s43008-021-00073-z" ext-link-type="doi" xlink:type="simple">https://doi.org/10.1186/s43008-021-00073-z</ext-link></mixed-citation></ref><ref id="B36"><mixed-citation xmlns:xlink="http://www.w3.org/1999/xlink" xlink:type="simple"><person-group><name name-style="western"><surname>Hughes</surname><given-names>SJ</given-names></name></person-group> (<year>1951</year>) Studies on micro–fungi. Ill. <italic><tp:taxon-name><tp:taxon-name-part taxon-name-part-type="genus">Mastigosporium</tp:taxon-name-part></tp:taxon-name></italic>, <italic><tp:taxon-name><tp:taxon-name-part taxon-name-part-type="genus">Camposporium</tp:taxon-name-part></tp:taxon-name></italic>, and <italic><tp:taxon-name><tp:taxon-name-part taxon-name-part-type="genus">C.ratophorum.</tp:taxon-name-part></tp:taxon-name></italic> Mycological Papers 36: 1–43.</mixed-citation></ref><ref id="B13"><mixed-citation xmlns:xlink="http://www.w3.org/1999/xlink" xlink:type="simple"><person-group><name name-style="western"><surname>Calabon</surname><given-names>MS</given-names></name><name name-style="western"><surname>Jones</surname><given-names>EBG</given-names></name><name name-style="western"><surname>Boonmee</surname><given-names>S</given-names></name><name name-style="western"><surname>Doilom</surname><given-names>M</given-names></name><name name-style="western"><surname>Lumyong</surname><given-names>SHKD</given-names></name><name name-style="western"><surname>Hyde</surname><given-names>KD</given-names></name></person-group> (<year>2021</year>) <article-title>Five novel freshwater <tp:taxon-name><tp:taxon-name-part taxon-name-part-type="class">Ascomycetes</tp:taxon-name-part></tp:taxon-name> indicate high undiscovered diversity in lotic habitats in Thailand.</article-title><source>Journal of <tp:taxon-name><tp:taxon-name-part taxon-name-part-type="kingdom">Fungi</tp:taxon-name-part></tp:taxon-name></source><volume>7</volume>(<issue>2</issue>): <fpage>117</fpage>. <ext-link xlink:href="10.3390/jof7020117" ext-link-type="doi" xlink:type="simple">https://doi.org/10.3390/jof7020117</ext-link></mixed-citation></ref><ref id="B102"><mixed-citation xmlns:xlink="http://www.w3.org/1999/xlink" xlink:type="simple"><person-group><name name-style="western"><surname>Whitton</surname><given-names>SR</given-names></name><name name-style="western"><surname>McKenzie</surname><given-names>EHC</given-names></name><name name-style="western"><surname>Hyde</surname><given-names>KD</given-names></name></person-group> (<year>2002</year>) <article-title>Microfungi on the <tp:taxon-name><tp:taxon-name-part taxon-name-part-type="family">Pandanaceae</tp:taxon-name-part></tp:taxon-name>: Two new species of <italic><tp:taxon-name><tp:taxon-name-part taxon-name-part-type="genus">Camposporium</tp:taxon-name-part></tp:taxon-name></italic> and key to the genus.</article-title><source>Fungal Diversity</source><volume>11</volume>: <fpage>177</fpage>–<lpage>187</lpage>.</mixed-citation></ref><ref id="B1"><mixed-citation xmlns:xlink="http://www.w3.org/1999/xlink" xlink:type="simple"><person-group><name name-style="western"><surname>Abdullah</surname><given-names>SK</given-names></name></person-group> (<year>1980</year>) <article-title>Two hyphomycetes on litter in stagnant water from Britain.</article-title><source>Transactions of the British Mycological Society</source><volume>75</volume>(<issue>3</issue>): <fpage>514</fpage>–<lpage>517</lpage>. <ext-link xlink:href="10.1016/S0007-1536(80)80140-9" ext-link-type="doi" xlink:type="simple">https://doi.org/10.1016/S0007-1536(80)80140-9</ext-link></mixed-citation></ref><ref id="B41"><mixed-citation xmlns:xlink="http://www.w3.org/1999/xlink" xlink:type="simple"><person-group><name name-style="western"><surname>Ichinoe</surname><given-names>M</given-names></name></person-group> (<year>1971</year>) <article-title><tp:taxon-name><tp:taxon-name-part taxon-name-part-type="genus">Camposporium</tp:taxon-name-part></tp:taxon-name> species from Japan.</article-title><source>Nippon Kingakkai Kaiho</source><volume>12</volume>: <fpage>79</fpage>–<lpage>88</lpage>.</mixed-citation></ref><ref id="B23"><mixed-citation xmlns:xlink="http://www.w3.org/1999/xlink" xlink:type="simple"><person-group><name name-style="western"><surname>Ellis</surname><given-names>MB</given-names></name></person-group> (<year>1976</year>) More Dematiaceous hyphomycetes. Commonwealth Mycological Institute, Kew, 1–507. <ext-link xlink:href="10.1079/9780851983653.0000" ext-link-type="doi" xlink:type="simple">https://doi.org/10.1079/9780851983653.0000</ext-link></mixed-citation></ref><ref id="B18"><mixed-citation xmlns:xlink="http://www.w3.org/1999/xlink" xlink:type="simple"><person-group><name name-style="western"><surname>Crous</surname><given-names>PW</given-names></name><name name-style="western"><surname>Schumacher</surname><given-names>PK</given-names></name><name name-style="western"><surname>Wingfield</surname><given-names>MJ</given-names></name><name name-style="western"><surname>Akulov</surname><given-names>A</given-names></name><name name-style="western"><surname>Denman</surname><given-names>S</given-names></name><name name-style="western"><surname>Roux</surname><given-names>J</given-names></name><name name-style="western"><surname>Braun</surname><given-names>U</given-names></name><name name-style="western"><surname>Burgess</surname><given-names>TI</given-names></name><name name-style="western"><surname>Carnegie</surname><given-names>AJ</given-names></name><name name-style="western"><surname>Váczy</surname><given-names>KZ</given-names></name><name name-style="western"><surname>Guatimosim</surname><given-names>E</given-names></name><name name-style="western"><surname>Schwartsburd</surname><given-names>PB</given-names></name><name name-style="western"><surname>Barreto</surname><given-names>RW</given-names></name><name name-style="western"><surname>HernándezRestrepo</surname><given-names>M</given-names></name><name name-style="western"><surname>Lombard</surname><given-names>L</given-names></name><name name-style="western"><surname>Groenewald</surname><given-names>JZ</given-names></name></person-group> (<year>2018</year>) <article-title>New and interesting fungi. 1.</article-title><source>Fungal Systematics and Evolution</source><volume>1</volume>: <fpage>169</fpage>–<lpage>215</lpage>. <ext-link xlink:href="10.3114/fuse.2018.01.08" ext-link-type="doi" xlink:type="simple">https://doi.org/10.3114/fuse.2018.01.08</ext-link></mixed-citation></ref><ref id="B39"><mixed-citation xmlns:xlink="http://www.w3.org/1999/xlink" xlink:type="simple"><person-group><name name-style="western"><surname>Hyde</surname><given-names>KD</given-names></name><name name-style="western"><surname>Dong</surname><given-names>Y</given-names></name><name name-style="western"><surname>Phookamsak</surname><given-names>R</given-names></name><name name-style="western"><surname>Jeewon</surname><given-names>R</given-names></name><name name-style="western"><surname>Bhat</surname><given-names>DJ</given-names></name><name name-style="western"><surname>Jones</surname><given-names>EBG</given-names></name><name name-style="western"><surname>Liu</surname><given-names>NG</given-names></name><name name-style="western"><surname>Abeywickrama</surname><given-names>PD</given-names></name><name name-style="western"><surname>Mapook</surname><given-names>A</given-names></name><name name-style="western"><surname>Wei</surname><given-names>DP</given-names></name><name name-style="western"><surname>Perera</surname><given-names>RH</given-names></name><name name-style="western"><surname>Manawasinghe</surname><given-names>IS</given-names></name><name name-style="western"><surname>Pem</surname><given-names>D</given-names></name><name name-style="western"><surname>Bundhun</surname><given-names>D</given-names></name><name name-style="western"><surname>Karunarathna</surname><given-names>A</given-names></name><name name-style="western"><surname>Ekanayaka</surname><given-names>AH</given-names></name><name name-style="western"><surname>Bao</surname><given-names>DF</given-names></name><name name-style="western"><surname>Li</surname><given-names>JF</given-names></name><name name-style="western"><surname>Samarakoon</surname><given-names>MC</given-names></name><name name-style="western"><surname>Chaiwan</surname><given-names>N</given-names></name><name name-style="western"><surname>Lin</surname><given-names>CG</given-names></name><name name-style="western"><surname>Phutthacharoen</surname><given-names>K</given-names></name><name name-style="western"><surname>Zhang</surname><given-names>SN</given-names></name><name name-style="western"><surname>Senanayake</surname><given-names>IC</given-names></name><name name-style="western"><surname>Goonasekara</surname><given-names>ID</given-names></name><name name-style="western"><surname>Thambugala</surname><given-names>KM</given-names></name><name name-style="western"><surname>Phukhamsakda</surname><given-names>C</given-names></name><name name-style="western"><surname>Tennakoon</surname><given-names>DS</given-names></name><name name-style="western"><surname>Jiang</surname><given-names>HB</given-names></name><name name-style="western"><surname>Yang</surname><given-names>J</given-names></name><name name-style="western"><surname>Zeng</surname><given-names>M</given-names></name><name name-style="western"><surname>Huanraluek</surname><given-names>N</given-names></name><name name-style="western"><surname>Liu</surname><given-names>JK</given-names></name><name name-style="western"><surname>Wijesinghe</surname><given-names>SN</given-names></name><name name-style="western"><surname>Tian</surname><given-names>Q</given-names></name><name name-style="western"><surname>Tibpromma</surname><given-names>S</given-names></name><name name-style="western"><surname>Brahmanage</surname><given-names>RS</given-names></name><name name-style="western"><surname>Boonmee</surname><given-names>S</given-names></name><name name-style="western"><surname>Huang</surname><given-names>SK</given-names></name><name name-style="western"><surname>Thiyagaraja</surname><given-names>V</given-names></name><name name-style="western"><surname>Lu</surname><given-names>YZ</given-names></name><name name-style="western"><surname>Jayawardena</surname><given-names>RS</given-names></name><name name-style="western"><surname>Dong</surname><given-names>W</given-names></name><name name-style="western"><surname>Yang</surname><given-names>EF</given-names></name><name name-style="western"><surname>Singh</surname><given-names>SK</given-names></name><name name-style="western"><surname>Singh</surname><given-names>SM</given-names></name><name name-style="western"><surname>Rana</surname><given-names>S</given-names></name><name name-style="western"><surname>Lad</surname><given-names>SS</given-names></name><name name-style="western"><surname>Anand</surname><given-names>G</given-names></name><name name-style="western"><surname>Devadatha</surname><given-names>B</given-names></name><name name-style="western"><surname>Niranjan</surname><given-names>M</given-names></name><name name-style="western"><surname>Sarma</surname><given-names>VV</given-names></name><name name-style="western"><surname>Liimatainen</surname><given-names>K</given-names></name><name name-style="western"><surname>Aguirre‐Hudson</surname><given-names>B</given-names></name><name name-style="western"><surname>Niskanen</surname><given-names>T</given-names></name><name name-style="western"><surname>Overall</surname><given-names>A</given-names></name><name name-style="western"><surname>Alvarenga</surname><given-names>RLM</given-names></name><name name-style="western"><surname>Gibertoni</surname><given-names>TB</given-names></name><name name-style="western"><surname>Pfliegler</surname><given-names>WP</given-names></name><name name-style="western"><surname>Horváth</surname><given-names>E</given-names></name><name name-style="western"><surname>Imre</surname><given-names>A</given-names></name><name name-style="western"><surname>Alves</surname><given-names>AL</given-names></name><name name-style="western"><surname>Santos</surname><given-names>ACS</given-names></name><name name-style="western"><surname>Tiago</surname><given-names>PV</given-names></name><name name-style="western"><surname>Bulgakov</surname><given-names>TS</given-names></name><name name-style="western"><surname>Wanasinghe</surname><given-names>DN</given-names></name><name name-style="western"><surname>Bahkali</surname><given-names>AH</given-names></name><name name-style="western"><surname>Doilom</surname><given-names>M</given-names></name><name name-style="western"><surname>Elgorban</surname><given-names>AM</given-names></name><name name-style="western"><surname>Maharachchikumbura</surname><given-names>SSN</given-names></name><name name-style="western"><surname>Rajeshkumar</surname><given-names>KC</given-names></name><name name-style="western"><surname>Haelewaters</surname><given-names>D</given-names></name><name name-style="western"><surname>Mortimer</surname><given-names>PE</given-names></name><name name-style="western"><surname>Zhao</surname><given-names>Q</given-names></name><name name-style="western"><surname>Lumyong</surname><given-names>S</given-names></name><name name-style="western"><surname>Xu</surname><given-names>JC</given-names></name><name name-style="western"><surname>Sheng</surname><given-names>J</given-names></name></person-group> (<year>2020a</year>) <article-title>Fungal diversity notes 1151–1276.</article-title><source>Fungal Diversity</source><volume>100</volume>(<issue>1</issue>): <fpage>5</fpage>–<lpage>277</lpage>. <ext-link xlink:href="10.1007/s13225-020-00439-5" ext-link-type="doi" xlink:type="simple">https://doi.org/10.1007/s13225-020-00439-5</ext-link></mixed-citation></ref><ref id="B85"><mixed-citation xmlns:xlink="http://www.w3.org/1999/xlink" xlink:type="simple"><person-group><name name-style="western"><surname>Shearer</surname><given-names>CA</given-names></name></person-group> (<year>1974</year>) <article-title><tp:taxon-name><tp:taxon-name-part taxon-name-part-type="kingdom">Fungi</tp:taxon-name-part></tp:taxon-name> of the Chesapeake Bay and its tributaries IV. Three new species from the Patuxent River.</article-title><source>Mycologia</source><volume>66</volume>(<issue>1</issue>): <fpage>16</fpage>–<lpage>24</lpage>. <ext-link xlink:href="10.1080/00275514.1974.12019568" ext-link-type="doi" xlink:type="simple">https://doi.org/10.1080/00275514.1974.12019568</ext-link></mixed-citation></ref><ref id="B67"><mixed-citation xmlns:xlink="http://www.w3.org/1999/xlink" xlink:type="simple"><person-group><name name-style="western"><surname>Matsushima</surname><given-names>T</given-names></name></person-group> (<year>1983</year>) Matsushima mycological memoirs No. 3. Published by the author, Kobe, Japan. <ext-link xlink:href="10.2307/3793127" ext-link-type="doi" xlink:type="simple">https://doi.org/10.2307/3793127</ext-link></mixed-citation></ref><ref id="B68"><mixed-citation xmlns:xlink="http://www.w3.org/1999/xlink" xlink:type="simple"><person-group><name name-style="western"><surname>Mercado</surname><given-names>SA</given-names></name><name name-style="western"><surname>Heredia</surname><given-names>G</given-names></name><name name-style="western"><surname>Mena</surname><given-names>PJ</given-names></name></person-group> (<year>1995</year>) <article-title>ew species of dematiaceous hyphomycetes from Veracruz, Mexico.</article-title><source>Mycotaxon</source><volume>55</volume>: <fpage>491</fpage>–<lpage>499</lpage>.</mixed-citation></ref><ref id="B48"><mixed-citation xmlns:xlink="http://www.w3.org/1999/xlink" xlink:type="simple"><person-group><name name-style="western"><surname>Kobayasi</surname><given-names>Y</given-names></name></person-group> (<year>1971</year>) <article-title>Mycological reports from New Guinea and the Solomon Islands (1–11).</article-title><source>Bulletin of the National Science Museum, Tokyo</source><volume>14</volume>(<issue>3</issue>): <fpage>367</fpage>–<lpage>551</lpage>.</mixed-citation></ref><ref id="B55"><mixed-citation xmlns:xlink="http://www.w3.org/1999/xlink" xlink:type="simple"><person-group><name name-style="western"><surname>Li</surname><given-names>JF</given-names></name><name name-style="western"><surname>Jeewon</surname><given-names>R</given-names></name><name name-style="western"><surname>Luo</surname><given-names>ZL</given-names></name><name name-style="western"><surname>Phookamsak</surname><given-names>R</given-names></name><name name-style="western"><surname>Bhat</surname><given-names>DJ</given-names></name><name name-style="western"><surname>Mapook</surname><given-names>A</given-names></name><name name-style="western"><surname>Phukhamsakda</surname><given-names>C</given-names></name><name name-style="western"><surname>Camporesi</surname><given-names>E</given-names></name><name name-style="western"><surname>Lumyong</surname><given-names>S</given-names></name><name name-style="western"><surname>Hyde</surname><given-names>KD</given-names></name></person-group> (<year>2017</year>) <article-title>Morphological characterization and DNA based taxonomy of <italic><tp:taxon-name><tp:taxon-name-part taxon-name-part-type="genus">Fusiconidium</tp:taxon-name-part></tp:taxon-name></italic> gen. nov. with two novel taxa within <tp:taxon-name><tp:taxon-name-part taxon-name-part-type="family">Melanommataceae</tp:taxon-name-part></tp:taxon-name> (<tp:taxon-name><tp:taxon-name-part taxon-name-part-type="order">Pleosporales</tp:taxon-name-part></tp:taxon-name>).</article-title><source>Phytotaxa</source><volume>308</volume>(<issue>2</issue>): <fpage>206</fpage>–<lpage>218</lpage>. <ext-link xlink:href="10.11646/phytotaxa.308.2.2" ext-link-type="doi" xlink:type="simple">https://doi.org/10.11646/phytotaxa.308.2.2</ext-link></mixed-citation></ref></ref-list></tp:taxon-treatment>
